# Supplementary material for: 2-Chloro-N-[4-(dimethyl­amino)benzyl­idene]aniline
Source: Acta Crystallogr Sect E Struct Rep Online. 2008 Nov 13;64(Pt 12):o2319. doi: 10.1107/S1600536808036386 (PMC2960011; doi:10.1107/S1600536808036386)
Supplement: Supplementary file 2 [file e-64-o2319-Isup2.hkl]

# 
# h,k,l, Fc-squared, Fo-squared, sigma(Fo-squared) and status flag 
# 
data_I
_shelx_title ' 080811c in P2(1)2(1)2(1)' 
_shelx_refln_list_code          4 
_shelx_F_calc_maximum      125.69 
_exptl_crystal_F_000       544.00 
_reflns_d_resolution_high  0.8406 
 
loop_ 
 _symmetry_equiv_pos_as_xyz 
 'x, y, z' 
 '-x+1/2, -y, z+1/2' 
 '-x, y+1/2, -z+1/2' 
 'x+1/2, -y+1/2, -z' 
 
_cell_length_a     7.7301 
_cell_length_b    12.2016 
_cell_length_c    14.0475 
_cell_angle_alpha  90.000 
_cell_angle_beta   90.000 
_cell_angle_gamma  90.000 
 
_shelx_F_squared_multiplier     1.000 
 
loop_ 
 _refln_index_h 
 _refln_index_k 
 _refln_index_l 
 _refln_F_squared_calc 
 _refln_F_squared_meas 
 _refln_F_squared_sigma 
 _refln_observed_status 
   2   0   0     8253.08     7911.74    225.24 o 
   4   0   0     1411.92     1282.58     45.89 o 
   6   0   0      102.59      111.72     15.58 o 
   1   1   0     2375.42     2385.03    193.08 o 
   2   1   0     8578.49     8101.28    131.29 o 
   3   1   0      139.31      129.90      5.37 o 
   4   1   0      152.04      127.08      6.09 o 
   5   1   0       86.70       84.71      7.05 o 
   6   1   0        1.56        0.79      3.70 o 
   7   1   0        9.13        9.22      6.10 o 
   8   1   0       21.01        6.21      9.35 o 
   0   2   0      665.38      797.84     25.96 o 
   1   2   0     3583.72     3777.36     73.80 o 
   2   2   0      214.76      225.30      5.57 o 
   3   2   0     1144.64     1088.19     21.76 o 
   4   2   0       19.06       12.17      3.24 o 
   5   2   0        0.08       -3.01      2.91 o 
   6   2   0        3.02        1.58      4.16 o 
   7   2   0      109.58      127.59     32.03 o 
   8   2   0        0.00       -8.00      8.96 o 
   1   3   0     1230.89     1322.92     26.47 o 
   2   3   0     1114.94     1173.34     24.48 o 
   3   3   0     1806.20     1768.94     32.85 o 
   4   3   0      183.89      180.26      7.13 o 
   5   3   0      108.39      107.77     12.67 o 
   6   3   0       54.91       53.33     21.45 o 
   7   3   0        0.18       -3.77      5.62 o 
   8   3   0       13.96        4.04     11.02 o 
   0   4   0     4348.30     4379.80     89.75 o 
   1   4   0     1088.03     1162.49     19.62 o 
   2   4   0      733.19      723.18     17.02 o 
   3   4   0     2384.87     2391.70     44.71 o 
   4   4   0     1289.97     1273.91     26.23 o 
   5   4   0      152.17      122.68     25.53 o 
   6   4   0       21.23       17.31     11.52 o 
   7   4   0        6.16        1.09      6.04 o 
   8   4   0        4.75       -5.93     10.20 o 
   1   5   0      589.00      547.67     11.57 o 
   2   5   0       62.73       66.99      6.17 o 
   3   5   0     1478.80     1428.25     30.36 o 
   4   5   0        8.25        8.41      4.19 o 
   5   5   0      156.24      168.04     19.99 o 
   6   5   0      364.53      381.45     18.47 o 
   7   5   0        0.76       -4.91      6.53 o 
   8   5   0        3.31       -4.95     10.12 o 
   0   6   0      145.11      159.91      8.33 o 
   1   6   0      166.78      168.56      6.09 o 
   2   6   0       34.56       32.14      3.14 o 
   3   6   0       64.97       68.32      7.36 o 
   4   6   0       21.20       17.47      5.29 o 
   5   6   0      174.82      156.60     14.17 o 
   6   6   0       10.75       26.11     10.72 o 
   7   6   0      152.80      179.64     21.00 o 
   8   6   0       15.97       -6.75     10.84 o 
   1   7   0       19.54       17.67      4.26 o 
   2   7   0      283.88      256.47     10.80 o 
   3   7   0        0.20       -1.49      4.02 o 
   4   7   0       33.92       30.20      6.60 o 
   5   7   0      335.37      333.71     17.45 o 
   6   7   0        7.79        1.24      7.10 o 
   7   7   0        1.69       -5.91      7.78 o 
   8   7   0        7.48       -1.11     12.07 o 
   0   8   0       91.17       93.55     26.29 o 
   1   8   0       20.02        8.57      3.45 o 
   2   8   0      756.55      753.87     21.13 o 
   3   8   0       11.48       11.10      6.52 o 
   4   8   0      228.13      227.98     11.83 o 
   5   8   0       57.72       56.41      8.84 o 
   6   8   0      263.62      260.02     16.81 o 
   7   8   0        0.05        0.32      7.75 o 
   1   9   0       31.03       36.25     13.03 o 
   2   9   0      240.89      244.35     11.65 o 
   3   9   0      620.79      612.66     20.19 o 
   4   9   0       22.45       22.06      6.80 o 
   5   9   0        5.07        4.37      5.87 o 
   6   9   0       26.62       24.71      9.66 o 
   7   9   0       41.18       22.38     15.41 o 
   0  10   0        2.99       -6.02      5.46 o 
   1  10   0       26.42       47.02      8.58 o 
   2  10   0        2.67        2.38      7.26 o 
   3  10   0       32.62       17.26      6.58 o 
   4  10   0      116.25      127.12     19.52 o 
   5  10   0      143.75      131.28     13.26 o 
   6  10   0       20.28       20.07      9.71 o 
   1  11   0        7.55        7.92      5.97 o 
   2  11   0        1.17       -7.65      5.10 o 
   3  11   0       13.70        9.20      5.69 o 
   4  11   0        0.10        1.95      7.78 o 
   5  11   0        2.14        2.26      8.44 o 
   6  11   0        2.28        0.27      6.94 o 
   0  12   0       74.74       55.30     16.42 o 
   1  12   0        0.96       -6.08      6.94 o 
   2  12   0       27.58       27.07      8.07 o 
   3  12   0        5.30        3.47      5.91 o 
   4  12   0        1.26       -0.85      5.62 o 
   5  12   0        0.46       -1.85      5.99 o 
   1  13   0       15.96       11.54      9.68 o 
   2  13   0        0.43      -11.49      7.87 o 
   3  13   0       35.94       36.52      8.31 o 
   4  13   0       38.69       38.77      8.70 o 
   0  14   0       15.58        9.72     14.57 o 
   1  14   0        0.02       -7.24      9.41 o 
   2  14   0        2.96       -3.15     15.46 o 
   1   0   1      134.32      124.37      4.48 o 
   2   0   1       33.74       26.85      3.65 o 
   3   0   1      162.55      166.60      8.76 o 
   4   0   1        0.32       -1.54      2.92 o 
   5   0   1      372.92      366.17     14.73 o 
   6   0   1      347.12      346.01     15.31 o 
   7   0   1        5.08        1.18      4.57 o 
   8   0   1        0.01        1.54      9.38 o 
  -8   1   1        5.01        6.70     11.22 o 
  -7   1   1       15.17        8.48      8.83 o 
  -6   1   1      161.74      156.28      9.61 o 
  -5   1   1      236.81      244.65     10.58 o 
  -4   1   1      287.84      276.75      9.14 o 
  -3   1   1     1175.65     1147.79     25.57 o 
  -2   1   1     9079.91     8840.18    242.47 o 
  -1   1   1     1250.00     1281.77     34.53 o 
   0   1   1      325.61      366.23     10.97 o 
   1   1   1     1211.55     1274.57     22.30 o 
   2   1   1     9118.41     9023.05    146.43 o 
   3   1   1     1193.70     1185.53     36.52 o 
   4   1   1      298.57      277.11     19.23 o 
   5   1   1      236.14      255.80      9.93 o 
   6   1   1      156.69      152.12      8.34 o 
   7   1   1       14.76       11.11      6.44 o 
   8   1   1        5.50        2.49      9.03 o 
  -8   2   1        3.35       -6.80      9.44 o 
  -7   2   1       51.70       22.98     11.02 o 
  -6   2   1       98.87       93.88     27.59 o 
  -5   2   1       55.94       51.94      8.60 o 
  -4   2   1      673.96      688.25     16.24 o 
  -3   2   1       17.30       14.43      3.52 o 
  -2   2   1    15752.49    14666.14    288.05 o 
  -1   2   1    14402.23    13668.19    215.64 o 
   0   2   1      366.53      346.64      7.66 o 
   1   2   1    14576.23    14421.43    231.51 o 
   2   2   1    15797.64    15314.87    213.66 o 
   3   2   1       13.63        9.34      2.68 o 
   4   2   1      669.09      663.78     16.61 o 
   5   2   1       55.30       46.39      5.67 o 
   6   2   1       99.40      113.06      9.06 o 
   7   2   1       50.36       44.79     14.01 o 
   8   2   1        3.41        9.09     10.82 o 
  -8   3   1       16.40        9.28     12.15 o 
  -7   3   1       49.43       43.98     14.48 o 
  -6   3   1       39.74       42.42     10.30 o 
  -5   3   1        8.60        7.20      4.93 o 
  -4   3   1      919.66      863.60     24.92 o 
  -3   3   1        1.17        1.67      2.64 o 
  -2   3   1       23.26       23.06      3.21 o 
  -1   3   1     4806.84     4729.92     78.36 o 
   0   3   1      139.68      137.14      4.23 o 
   1   3   1     4845.23     4753.25     77.96 o 
   2   3   1       26.27       29.65      3.49 o 
   3   3   1        2.48        2.69      1.72 o 
   4   3   1      917.14      901.23     17.15 o 
   5   3   1        7.59        1.98      3.37 o 
   6   3   1       40.11       32.49      7.76 o 
   7   3   1       47.98       62.60     11.14 o 
   8   3   1       15.75       19.14     12.92 o 
  -8   4   1       19.24       24.45     13.42 o 
  -7   4   1       69.92       36.88     13.92 o 
  -6   4   1      155.60      152.92     11.93 o 
  -5   4   1       78.42       89.75     17.03 o 
  -4   4   1      146.79      147.55     13.82 o 
  -3   4   1      304.76      289.71     10.96 o 
  -2   4   1      140.22      142.16      6.34 o 
  -1   4   1      304.45      289.73      8.79 o 
   0   4   1      144.92      148.30      4.85 o 
   1   4   1      303.05      310.36     20.07 o 
   2   4   1      136.16      149.58      4.85 o 
   3   4   1      314.46      311.39      8.15 o 
   4   4   1      153.12      147.59      6.73 o 
   5   4   1       76.52       79.23     15.75 o 
   6   4   1      157.79      173.06     31.03 o 
   7   4   1       71.34      113.35     24.62 o 
   8   4   1       18.81       29.44     13.64 o 
  -8   5   1       10.50       -3.80     11.22 o 
  -7   5   1       38.22       51.24     16.07 o 
  -6   5   1       18.57       20.04      7.42 o 
  -5   5   1      156.70      152.05     11.57 o 
  -4   5   1      554.65      527.44     15.72 o 
  -3   5   1      116.01      117.57      7.09 o 
  -2   5   1       59.83       59.04      8.98 o 
  -1   5   1      136.40      120.86      5.92 o 
   0   5   1      374.63      358.01     17.93 o 
   1   5   1      128.08      128.84      7.88 o 
   2   5   1       56.59       59.24      6.35 o 
   3   5   1      111.19      113.27      5.14 o 
   4   5   1      556.95      555.67     33.56 o 
   5   5   1      160.54      172.28     12.62 o 
   6   5   1       17.77       13.82     10.46 o 
   7   5   1       39.02       45.87      9.87 o 
  -8   6   1        4.97       11.24     15.22 o 
  -7   6   1       62.98       70.04     18.54 o 
  -6   6   1        7.54        0.98      6.41 o 
  -5   6   1      350.04      332.15     16.45 o 
  -4   6   1      275.33      288.20     11.67 o 
  -3   6   1      405.27      392.78     13.29 o 
  -2   6   1      113.49      110.85      7.59 o 
  -1   6   1      762.93      779.18     16.52 o 
   0   6   1      581.68      569.54     14.63 o 
   1   6   1      774.35      722.29     16.19 o 
   2   6   1      111.52      110.63      5.05 o 
   3   6   1      394.20      392.54     13.55 o 
   4   6   1      276.98      296.01     18.76 o 
   5   6   1      357.94      347.93     17.30 o 
   6   6   1        8.34        9.37      6.79 o 
   7   6   1       62.17       75.49     12.01 o 
  -8   7   1       16.11       33.08     13.26 o 
  -7   7   1       59.49       61.47     17.80 o 
  -6   7   1        7.88        3.98      7.37 o 
  -5   7   1      495.09      480.23     21.20 o 
  -4   7   1      375.16      355.33     13.81 o 
  -3   7   1      397.51      408.61     15.68 o 
  -2   7   1       37.82       43.57      6.26 o 
  -1   7   1       60.40       57.37      4.74 o 
   0   7   1      732.99      749.87     18.82 o 
   1   7   1       66.45       71.07      6.27 o 
   2   7   1       35.29       35.35      4.24 o 
   3   7   1      394.59      390.22     14.20 o 
   4   7   1      376.12      360.72     14.21 o 
   5   7   1      492.71      437.73     20.18 o 
   6   7   1        7.49       -1.78      7.56 o 
   7   7   1       60.82       70.79     14.14 o 
  -7   8   1       54.54       75.80     14.20 o 
  -6   8   1       76.17       83.35     22.24 o 
  -5   8   1      134.25      171.85     15.88 o 
  -4   8   1       41.19       45.30      7.90 o 
  -3   8   1       57.81       55.62      7.86 o 
  -2   8   1       13.01       17.06      4.47 o 
  -1   8   1      148.55      142.25      6.37 o 
   0   8   1        7.23        5.19      3.20 o 
   1   8   1      152.57      159.51     10.04 o 
   2   8   1       11.86       22.67      7.31 o 
   3   8   1       60.14       55.12      8.01 o 
   4   8   1       40.92       44.39      7.91 o 
   5   8   1      134.16      140.10     14.89 o 
   6   8   1       75.31       65.93     11.70 o 
   7   8   1       53.67       51.31     16.45 o 
  -7   9   1        8.60        9.11      8.66 o 
  -6   9   1        9.78        1.52      5.86 o 
  -5   9   1       20.28       23.42      7.18 o 
  -4   9   1       36.90       28.94      7.28 o 
  -3   9   1      417.38      432.54     17.56 o 
  -2   9   1       40.93       31.25      5.65 o 
  -1   9   1      203.52      194.19      8.64 o 
   0   9   1      130.62      128.51      9.33 o 
   1   9   1      207.58      194.41     12.93 o 
   2   9   1       42.03       46.65     10.17 o 
   3   9   1      415.80      404.47     19.75 o 
   4   9   1       35.57       34.97      9.74 o 
   5   9   1       20.80       11.02      8.01 o 
   6   9   1       10.38       19.51     14.21 o 
   7   9   1        8.88        1.68     12.23 o 
  -6  10   1        2.53       -5.71      5.86 o 
  -5  10   1       29.73       16.40      6.15 o 
  -4  10   1       21.33       23.40      5.98 o 
  -3  10   1       25.43       14.39      5.40 o 
  -2  10   1       29.14       27.06      5.88 o 
  -1  10   1      167.69      165.87      9.24 o 
   0  10   1      247.87      255.27     12.16 o 
   1  10   1      166.38      166.70     15.63 o 
   2  10   1       31.71       29.44     10.31 o 
   3  10   1       27.17       21.46      8.80 o 
   4  10   1       19.83       27.36      9.37 o 
   5  10   1       28.68       14.23      9.25 o 
   6  10   1        2.57       -8.11      9.70 o 
  -5  11   1       49.93       53.70     14.39 o 
  -4  11   1       46.88       45.50      7.60 o 
  -3  11   1       25.36       16.41      5.65 o 
  -2  11   1      120.48      113.22     10.39 o 
  -1  11   1       80.33       83.59     10.48 o 
   0  11   1       11.24        6.00      8.02 o 
   1  11   1       81.30       83.72     10.05 o 
   2  11   1      117.17      123.82     26.67 o 
   3  11   1       27.35       30.96     16.27 o 
   4  11   1       47.92       44.36     11.94 o 
   5  11   1       49.05       32.38     11.55 o 
  -5  12   1        3.19        1.11      5.31 o 
  -4  12   1       20.41       11.70      5.66 o 
  -3  12   1       14.67       14.86      6.84 o 
  -2  12   1        1.93       -1.15      5.98 o 
  -1  12   1        6.89        4.72     20.10 o 
   0  12   1        0.03       -9.55      6.36 o 
   1  12   1        6.80        0.40      8.33 o 
   2  12   1        1.73       -3.48      5.24 o 
   3  12   1       14.22       15.32      8.94 o 
   4  12   1       19.81        3.19      9.38 o 
   5  12   1        3.46       -7.04      8.50 o 
  -4  13   1        3.38        0.06      7.33 o 
  -3  13   1       11.98       17.20      7.67 o 
  -2  13   1        4.19        7.78      9.27 o 
  -1  13   1        5.01        8.31      8.77 o 
   0  13   1       15.82       -3.41      8.36 o 
   1  13   1        4.98       -8.96      8.35 o 
   2  13   1        4.13       -1.53      8.68 o 
   3  13   1       11.89        9.91      6.65 o 
   4  13   1        3.42        5.88      6.28 o 
  -2  14   1       26.83       14.39     11.18 o 
  -1  14   1        9.99       19.35     10.48 o 
   0  14   1        2.55        7.42     11.50 o 
   1  14   1       10.01        0.67      9.65 o 
   2  14   1       26.79       21.11     12.08 o 
   0   0   2     5596.72     4952.90    142.27 o 
   1   0   2      676.71      672.16     22.11 o 
   2   0   2      130.95      134.64      6.31 o 
   3   0   2      892.59      872.97     23.44 o 
   4   0   2      553.30      597.73     41.36 o 
   5   0   2       76.13       91.51     38.97 o 
   6   0   2        0.02       -5.72      4.93 o 
   7   0   2       17.21       14.05      8.52 o 
   8   0   2        2.52        2.84      9.81 o 
  -8   1   2        7.34       16.53     11.99 o 
  -7   1   2        1.34       -9.78      6.52 o 
  -6   1   2       13.89        8.50      4.98 o 
  -5   1   2      103.50      112.30     16.84 o 
  -4   1   2     1569.14     1605.57     38.48 o 
  -3   1   2       12.69       12.25      3.47 o 
  -2   1   2     2874.96     2869.65     48.92 o 
  -1   1   2      572.66      578.93     11.03 o 
   0   1   2      117.40      106.66      4.34 o 
   1   1   2      569.99      554.63     25.11 o 
   2   1   2     2810.45     2876.42     49.64 o 
   3   1   2       13.92       12.38      7.42 o 
   4   1   2     1576.90     1721.51     90.37 o 
   5   1   2      107.00      118.54     10.29 o 
   6   1   2       15.39        4.43      4.19 o 
   7   1   2        1.18       -7.39      4.93 o 
   8   1   2        7.43        9.40     10.66 o 
  -9   2   2       22.16       15.17     15.17 o 
  -8   2   2      140.47      278.02    204.60 o 
  -7   2   2       16.15       11.08     17.69 o 
  -6   2   2       99.37       99.99     15.32 o 
  -5   2   2       41.07       53.45      7.37 o 
  -4   2   2     1006.55      981.11     26.45 o 
  -3   2   2       43.92       42.74      8.22 o 
  -2   2   2     1137.25     1162.85     25.72 o 
  -1   2   2      476.90      485.14      9.41 o 
   0   2   2      377.64      374.84      8.42 o 
   1   2   2      475.10      491.57     23.55 o 
   2   2   2     1141.99     1165.83     22.04 o 
   3   2   2       44.42       39.93      4.05 o 
   4   2   2      995.99      997.14     19.16 o 
   5   2   2       40.52       44.92      4.84 o 
   6   2   2      104.56       95.12     43.26 o 
   7   2   2       16.55        3.54     10.25 o 
   8   2   2      140.47      229.60     27.39 o 
  -8   3   2       21.58       25.16     19.09 o 
  -7   3   2       21.32       28.07     15.09 o 
  -6   3   2       44.49       50.79      8.44 o 
  -5   3   2       68.88       53.35      7.86 o 
  -4   3   2      504.75      475.88     16.55 o 
  -3   3   2     1521.55     1525.68     29.83 o 
  -2   3   2     1014.88     1014.05     18.20 o 
  -1   3   2      268.89      256.14     16.62 o 
   0   3   2     1380.53     1344.52     21.68 o 
   1   3   2      267.24      262.66     17.31 o 
   2   3   2     1009.91      987.53     20.37 o 
   3   3   2     1524.86     1563.60     30.24 o 
   4   3   2      512.83      472.42     10.97 o 
   5   3   2       71.34       63.94      6.67 o 
   6   3   2       44.89       35.48     11.80 o 
   7   3   2       21.92        7.87     10.01 o 
   8   3   2       21.37        5.48     11.59 o 
  -8   4   2       20.59       54.43     46.48 o 
  -7   4   2       41.14       37.48     27.75 o 
  -6   4   2       27.17       24.94      7.27 o 
  -5   4   2      199.07      196.99     12.17 o 
  -4   4   2      361.07      369.19     14.85 o 
  -3   4   2      930.97      945.59     18.86 o 
  -2   4   2       29.49       26.17      3.43 o 
  -1   4   2     3747.44     3982.87    265.03 o 
   0   4   2       22.09       19.19      3.45 o 
   1   4   2     3727.17     3997.35    282.99 o 
   2   4   2       29.33       32.21      3.76 o 
   3   4   2      974.57      995.03     25.05 o 
   4   4   2      361.98      351.12     11.31 o 
   5   4   2      189.57      170.84     11.39 o 
   6   4   2       27.07       22.70     11.14 o 
   7   4   2       41.12       46.31     14.98 o 
   8   4   2       20.59       21.41     13.39 o 
  -8   5   2       16.86        5.52     37.25 o 
  -7   5   2       37.51       50.14     35.23 o 
  -6   5   2      232.03      275.89     48.21 o 
  -5   5   2       36.01       33.53      7.47 o 
  -4   5   2       60.34       63.55     11.62 o 
  -3   5   2      330.10      321.98      9.83 o 
  -2   5   2      959.82     1009.46     44.74 o 
  -1   5   2      291.76      305.88      8.72 o 
   0   5   2        4.01        4.09      2.29 o 
   1   5   2      293.56      323.98     23.47 o 
   2   5   2      982.45     1056.12     42.38 o 
   3   5   2      330.32      331.37     10.06 o 
   4   5   2       61.40       75.20     13.82 o 
   5   5   2       38.63       54.42     13.04 o 
   6   5   2      228.05      215.86     19.56 o 
   7   5   2       35.84       49.14     15.63 o 
   8   5   2       17.61       25.09     14.65 o 
  -8   6   2        3.69        5.14     10.83 o 
  -7   6   2       62.32       55.50     27.67 o 
  -6   6   2      119.04      125.15     21.61 o 
  -5   6   2      132.32      123.85     12.42 o 
  -4   6   2       26.52       20.29      4.77 o 
  -3   6   2       69.00       72.02      6.45 o 
  -2   6   2      114.56      136.61      8.30 o 
  -1   6   2      202.89      191.85      8.37 o 
   0   6   2      831.59      902.86     17.84 o 
   1   6   2      207.56      200.88     13.73 o 
   2   6   2      119.26      136.25      7.59 o 
   3   6   2       71.13       65.77      6.08 o 
   4   6   2       26.79       19.95      9.33 o 
   5   6   2      134.09      143.37     19.29 o 
   6   6   2      118.65      185.88     23.55 o 
   7   6   2       61.25      107.01     19.91 o 
   8   6   2        3.64      -14.11     10.26 o 
  -7   7   2       70.96       83.62     21.08 o 
  -6   7   2       39.55       44.91     11.15 o 
  -5   7   2       42.67       49.49      6.85 o 
  -4   7   2       65.65       57.04      6.74 o 
  -3   7   2       33.65       30.61      5.21 o 
  -2   7   2      650.05      670.52     47.15 o 
  -1   7   2      219.39      202.29     10.55 o 
   0   7   2      199.43      222.15      8.54 o 
   1   7   2      217.33      216.23     16.90 o 
   2   7   2      652.88      661.22     19.66 o 
   3   7   2       35.33       36.41      7.91 o 
   4   7   2       63.53       50.29      9.33 o 
   5   7   2       42.74       59.44     14.83 o 
   6   7   2       39.89       66.33     15.71 o 
   7   7   2       72.71      116.42     21.37 o 
  -7   8   2        4.19       -2.28      9.35 o 
  -6   8   2        7.04       -6.12      7.13 o 
  -5   8   2        3.15        0.31      4.55 o 
  -4   8   2        9.17        2.06      4.45 o 
  -3   8   2      268.89      274.78     11.00 o 
  -2   8   2       41.66       39.27      5.52 o 
  -1   8   2      568.47      564.71     16.74 o 
   0   8   2      131.79      136.76      9.35 o 
   1   8   2      558.64      581.33     16.83 o 
   2   8   2       42.17       35.59      8.13 o 
   3   8   2      272.36      254.04     14.98 o 
   4   8   2        9.13        8.18      6.81 o 
   5   8   2        3.55       -3.67      9.25 o 
   6   8   2        6.98       -4.36      9.14 o 
   7   8   2        4.14       -4.22     11.74 o 
  -7   9   2       15.20       15.37      9.35 o 
  -6   9   2       13.41       10.09      7.96 o 
  -5   9   2        0.26       -1.81      4.49 o 
  -4   9   2       73.90       67.87      7.81 o 
  -3   9   2      287.85      292.31     11.37 o 
  -2   9   2      395.28      387.17     14.25 o 
  -1   9   2       63.14       71.20      9.07 o 
   0   9   2        2.48       -1.91      3.18 o 
   1   9   2       63.31       62.28     17.01 o 
   2   9   2      387.87      439.33     47.89 o 
   3   9   2      286.83      262.40     27.27 o 
   4   9   2       74.85       80.10     13.11 o 
   5   9   2        0.44        0.74      9.46 o 
   6   9   2       14.05       16.90     13.00 o 
   7   9   2       15.04       41.26     16.40 o 
  -6  10   2       23.16       16.87      8.96 o 
  -5  10   2       15.82        7.77      5.60 o 
  -4  10   2       76.77       64.01      8.09 o 
  -3  10   2       60.93       55.49      7.54 o 
  -2  10   2        6.97        4.23      4.62 o 
  -1  10   2      148.57      169.48     12.54 o 
   0  10   2       95.22       98.24     11.44 o 
   1  10   2      152.86      147.20     15.74 o 
   2  10   2        7.24       -2.31      6.41 o 
   3  10   2       58.93       57.36     11.55 o 
   4  10   2       74.36       75.73     16.48 o 
   5  10   2       16.87        9.22      8.44 o 
   6  10   2       23.15       12.44     14.69 o 
  -5  11   2       30.88       33.80      7.13 o 
  -4  11   2        9.48        6.35      5.42 o 
  -3  11   2        9.99       12.66      5.74 o 
  -2  11   2       29.75       30.62      7.14 o 
  -1  11   2      318.90      326.75     14.97 o 
   0  11   2       16.70       18.35      8.82 o 
   1  11   2      318.25      333.23     19.24 o 
   2  11   2       29.17       19.91      9.33 o 
   3  11   2       10.07        3.80      8.28 o 
   4  11   2        9.41        7.11      9.43 o 
   5  11   2       30.92       39.32     12.10 o 
  -5  12   2        0.62        0.33      5.82 o 
  -4  12   2        6.32       -4.05      5.22 o 
  -3  12   2        2.98       -2.70      4.98 o 
  -2  12   2       13.34       12.33      5.98 o 
  -1  12   2      154.36      169.81     17.90 o 
   0  12   2       28.71       27.46     10.27 o 
   1  12   2      156.75      182.53     19.60 o 
   2  12   2       13.28       -2.34      8.05 o 
   3  12   2        2.41       -4.51      8.06 o 
   4  12   2        6.27        5.93      9.82 o 
   5  12   2        0.55       -9.81      8.45 o 
  -3  13   2       32.56       30.57      7.66 o 
  -2  13   2       25.33       44.94     12.21 o 
  -1  13   2       11.14        3.74      8.63 o 
   0  13   2       49.10       45.77     12.30 o 
   1  13   2       10.98        7.66      9.81 o 
   2  13   2       25.10       15.09     12.14 o 
   3  13   2       33.15       39.95     16.18 o 
  -2  14   2        6.76       10.11     10.00 o 
  -1  14   2       14.08       15.00      9.96 o 
   0  14   2        4.01       -1.11      9.73 o 
   1  14   2       13.78       14.92     11.48 o 
   2  14   2        7.06        6.00     10.03 o 
   1   0   3      134.62      126.93      6.01 o 
   2   0   3      126.88      120.32     12.16 o 
   3   0   3       29.45       22.36      4.43 o 
   4   0   3       31.52       29.72      5.60 o 
   5   0   3       15.77       16.01      7.47 o 
   6   0   3      203.23      210.15     26.02 o 
   7   0   3       21.01       12.51      7.22 o 
   8   0   3        0.85        7.97     11.45 o 
   9   0   3       12.00       18.65     13.60 o 
  -9   1   3        7.45       11.21     12.46 o 
  -8   1   3       31.07       13.05     12.57 o 
  -7   1   3       35.50       43.98     15.14 o 
  -6   1   3       71.29       91.07     25.09 o 
  -5   1   3        3.46        4.09      3.35 o 
  -4   1   3      191.51      182.93      7.39 o 
  -3   1   3      252.54      237.26     11.77 o 
  -2   1   3      307.59      277.42      6.41 o 
  -1   1   3       12.28       10.67      1.42 o 
   0   1   3     3052.29     3054.97    108.45 o 
   1   1   3       10.76        6.19      1.91 o 
   2   1   3      295.03      259.91      9.45 o 
   3   1   3      257.83      253.33      9.94 o 
   4   1   3      198.43      188.91      9.52 o 
   5   1   3        2.93        0.41      4.18 o 
   6   1   3       71.26       83.07      9.18 o 
   7   1   3       34.40       43.12      9.31 o 
   8   1   3       31.03       40.58     14.75 o 
   9   1   3        7.84       21.97     14.32 o 
  -8   2   3        0.90       -5.22      9.24 o 
  -7   2   3       32.64       23.97     21.24 o 
  -6   2   3      159.02      175.55     18.00 o 
  -5   2   3      169.76      174.67      8.33 o 
  -4   2   3       29.98       23.87      4.22 o 
  -3   2   3      809.35      867.43     19.36 o 
  -2   2   3     2573.26     2704.35     40.59 o 
  -1   2   3     1393.56     1439.36     22.55 o 
   0   2   3      159.39      149.77      4.44 o 
   1   2   3     1370.89     1330.22     24.98 o 
   2   2   3     2557.56     2518.59     68.16 o 
   3   2   3      838.29      877.59     26.27 o 
   4   2   3       26.89       24.13      4.36 o 
   5   2   3      161.51      168.07      7.93 o 
   6   2   3      160.14      161.86     12.03 o 
   7   2   3       32.31       43.11     14.54 o 
   8   2   3        0.81       -2.65      9.89 o 
  -8   3   3        8.98       10.87      9.68 o 
  -7   3   3       32.47       48.64     26.34 o 
  -6   3   3      151.25      203.89     45.13 o 
  -5   3   3      125.25      108.20     14.24 o 
  -4   3   3      629.37      656.95     17.34 o 
  -3   3   3     2580.99     2768.12     43.34 o 
  -2   3   3      400.31      416.94      9.67 o 
  -1   3   3      152.65      153.97      5.46 o 
   0   3   3       12.04       12.38      2.10 o 
   1   3   3      165.00      165.45      5.01 o 
   2   3   3      419.22      431.98     10.90 o 
   3   3   3     2570.47     2762.40     48.91 o 
   4   3   3      623.42      597.38     21.34 o 
   5   3   3      131.94      139.82     11.21 o 
   6   3   3      152.77      206.74     24.07 o 
   7   3   3       31.31       42.76     13.87 o 
   8   3   3        8.52        6.08     12.38 o 
  -8   4   3       36.55       50.42     23.72 o 
  -7   4   3       39.54       55.79     17.67 o 
  -6   4   3      255.56      263.02     33.27 o 
  -5   4   3      396.96      396.22     14.03 o 
  -4   4   3        5.78       -0.33      2.71 o 
  -3   4   3      119.46      118.14      5.49 o 
  -2   4   3      189.65      200.78      6.73 o 
  -1   4   3      217.66      236.99     11.27 o 
   0   4   3        8.79       10.81      2.33 o 
   1   4   3      214.15      225.90      6.39 o 
   2   4   3      188.82      202.60      5.81 o 
   3   4   3      114.92      110.43      6.19 o 
   4   4   3        4.92        8.49      4.13 o 
   5   4   3      399.01      399.68     25.51 o 
   6   4   3      257.04      235.04     21.04 o 
   7   4   3       37.69       44.21     14.59 o 
   8   4   3       35.58       57.02     17.35 o 
  -8   5   3       31.43       42.10     42.18 o 
  -7   5   3       20.79       14.21      9.55 o 
  -6   5   3       24.25       27.16      9.61 o 
  -5   5   3      274.58      269.54     11.94 o 
  -4   5   3      522.03      512.51     13.57 o 
  -3   5   3      461.92      457.55     19.54 o 
  -2   5   3        9.68       15.43      3.67 o 
  -1   5   3      155.91      166.33      7.96 o 
   0   5   3      515.37      516.71     11.79 o 
   1   5   3      162.48      176.65      5.90 o 
   2   5   3        8.49       17.52      3.23 o 
   3   5   3      454.36      423.62     14.88 o 
   4   5   3      526.14      514.23     24.96 o 
   5   5   3      280.58      300.44     22.34 o 
   6   5   3       25.10       30.98     12.46 o 
   7   5   3       19.83       21.39     12.22 o 
   8   5   3       30.96       20.54     14.54 o 
  -8   6   3        5.70       -7.44      9.52 o 
  -7   6   3        8.13       -3.26      8.15 o 
  -6   6   3       38.00       56.31     11.09 o 
  -5   6   3       64.70       65.38      7.13 o 
  -4   6   3       13.01        6.01      3.70 o 
  -3   6   3      132.05      139.47      7.97 o 
  -2   6   3       50.75       55.80      8.44 o 
  -1   6   3      755.83      779.25     18.36 o 
   0   6   3     1382.81     1432.96     25.71 o 
   1   6   3      748.90      807.70     40.37 o 
   2   6   3       56.37       53.38      4.90 o 
   3   6   3      136.63      125.73      9.56 o 
   4   6   3       11.21        8.13      7.97 o 
   5   6   3       63.19       57.85     14.27 o 
   6   6   3       37.28       34.68     13.37 o 
   7   6   3        8.00        1.70     10.31 o 
   8   6   3        5.68       -9.97     11.98 o 
  -7   7   3        5.90       -2.11      8.46 o 
  -6   7   3        2.00        3.80      6.78 o 
  -5   7   3      114.23      140.53     12.30 o 
  -4   7   3      107.82       98.46     14.56 o 
  -3   7   3      135.66      158.34      9.15 o 
  -2   7   3      129.50      136.94      8.91 o 
  -1   7   3      443.40      440.90     18.40 o 
   0   7   3      370.25      363.58     10.41 o 
   1   7   3      440.26      440.82     17.41 o 
   2   7   3      137.59      138.89     12.36 o 
   3   7   3      133.36      136.93     13.35 o 
   4   7   3      105.87      118.17     17.69 o 
   5   7   3      112.67      126.80     19.93 o 
   6   7   3        1.76        2.81     10.05 o 
   7   7   3        6.50        9.40     12.80 o 
  -7   8   3       34.46       52.67     13.46 o 
  -6   8   3        1.43       -4.96      6.80 o 
  -5   8   3       19.56       16.92      5.44 o 
  -4   8   3       61.25       61.13      8.15 o 
  -3   8   3      154.24      165.00      9.76 o 
  -2   8   3       17.84       13.22      4.37 o 
  -1   8   3       21.34       14.53      4.35 o 
   0   8   3       43.86       37.97      4.98 o 
   1   8   3       22.03       22.14      5.33 o 
   2   8   3       18.21       10.03      8.22 o 
   3   8   3      155.93      173.98     40.83 o 
   4   8   3       59.48       45.54     10.02 o 
   5   8   3       18.64        4.83      9.60 o 
   6   8   3        1.33        6.48     10.31 o 
   7   8   3       34.37       76.11     18.65 o 
  -7   9   3        0.62       -1.08      8.75 o 
  -6   9   3        5.20       -2.23      7.50 o 
  -5   9   3        5.16       -6.99      5.34 o 
  -4   9   3        6.81       -2.15      4.79 o 
  -3   9   3       68.81       83.66     10.54 o 
  -2   9   3      127.09      140.82     11.25 o 
  -1   9   3       27.66       18.63      6.85 o 
   0   9   3       49.52       46.05      6.49 o 
   1   9   3       27.02       21.95      5.96 o 
   2   9   3      124.40      122.65     13.97 o 
   3   9   3       69.35       72.43     20.59 o 
   4   9   3        7.10        4.58      6.65 o 
   5   9   3        5.23        0.99     10.41 o 
   6   9   3        5.12       -6.22     10.50 o 
   7   9   3        0.60      -17.24     11.50 o 
  -6  10   3        3.41       -3.06      6.28 o 
  -5  10   3        3.12       -0.69      6.15 o 
  -4  10   3       33.55       24.05      6.28 o 
  -3  10   3       25.86       27.06      6.33 o 
  -2  10   3        8.42        1.55      6.46 o 
  -1  10   3      262.82      278.99     11.02 o 
   0  10   3       86.03       79.06     10.18 o 
   1  10   3      266.21      278.58     20.80 o 
   2  10   3        7.41        1.23      6.80 o 
   3  10   3       24.08       13.22      8.20 o 
   4  10   3       34.34       23.18      9.92 o 
   5  10   3        3.49       11.64     12.39 o 
   6  10   3        3.53      -11.69     10.53 o 
  -5  11   3       36.14       40.38      9.05 o 
  -4  11   3       23.05       20.08      6.67 o 
  -3  11   3       59.64       54.91      7.95 o 
  -2  11   3       98.70      113.23     11.42 o 
  -1  11   3      254.38      263.29     15.64 o 
   0  11   3       18.63       17.99      8.53 o 
   1  11   3      248.18      268.31     17.58 o 
   2  11   3       95.38      102.89     14.41 o 
   3  11   3       61.43       54.66     12.40 o 
   4  11   3       23.63       14.36      9.90 o 
   5  11   3       35.72       59.13     19.85 o 
  -4  12   3       11.63       -1.88      5.74 o 
  -3  12   3       41.61       46.01      7.98 o 
  -2  12   3       25.62       19.97      7.76 o 
  -1  12   3      105.02      103.17     14.97 o 
   0  12   3      280.77      298.13     19.42 o 
   1  12   3      102.95      126.58     17.06 o 
   2  12   3       24.71       37.58     11.74 o 
   3  12   3       42.00       61.86     13.94 o 
   4  12   3       12.29       15.55     10.50 o 
  -3  13   3       21.76       28.12     11.29 o 
  -2  13   3       19.23       13.37     19.60 o 
  -1  13   3        6.43        0.71      7.78 o 
   0  13   3       49.86       40.63     12.26 o 
   1  13   3        6.31       10.41     10.13 o 
   2  13   3       19.18       16.57     18.04 o 
   3  13   3       21.89       12.06     14.67 o 
  -1  14   3       24.01       19.05     10.70 o 
   0  14   3       72.39       91.15     30.60 o 
   1  14   3       25.00       16.23     12.09 o 
   0   0   4    12284.07    10721.97    305.20 o 
   1   0   4       85.57       78.83      3.13 o 
   2   0   4      403.52      398.19     13.64 o 
   3   0   4        3.13       -0.04      1.63 o 
   4   0   4     1052.55     1027.04     22.96 o 
   5   0   4      103.98      107.68     10.75 o 
   6   0   4        9.99        8.94      5.87 o 
   7   0   4        8.38       10.44      9.81 o 
   8   0   4       22.40       20.57     12.07 o 
  -8   1   4       10.93        7.71     12.22 o 
  -7   1   4        1.56        2.67      6.75 o 
  -6   1   4       93.01      126.78     20.01 o 
  -5   1   4      429.85      440.65     18.50 o 
  -4   1   4      329.35      331.48     12.92 o 
  -3   1   4      205.19      211.92      8.37 o 
  -2   1   4       49.85       46.21      4.60 o 
  -1   1   4      687.45      691.01     14.58 o 
   0   1   4       28.05       24.27      3.16 o 
   1   1   4      681.70      632.24     14.21 o 
   2   1   4       52.40       53.86      5.62 o 
   3   1   4      215.29      200.21      9.45 o 
   4   1   4      333.61      326.25     13.41 o 
   5   1   4      425.20      408.73     16.24 o 
   6   1   4       90.11      112.29     10.53 o 
   7   1   4        1.59       -1.34      6.08 o 
   8   1   4       10.63       19.79     12.80 o 
  -8   2   4        7.20        2.10      9.76 o 
  -7   2   4       62.98       74.58     27.46 o 
  -6   2   4       22.59        8.62      6.83 o 
  -5   2   4      108.53      112.95     12.24 o 
  -4   2   4      112.37      103.96      9.01 o 
  -3   2   4      202.51      222.50      6.25 o 
  -2   2   4      296.57      295.28     10.23 o 
  -1   2   4      178.83      181.47      5.05 o 
   0   2   4      130.49      137.05      7.06 o 
   1   2   4      177.76      164.35      6.01 o 
   2   2   4      296.22      287.71      9.37 o 
   3   2   4      211.93      216.15      7.98 o 
   4   2   4      114.28      106.64     11.62 o 
   5   2   4      107.14      110.50     11.02 o 
   6   2   4       22.96       13.03      6.83 o 
   7   2   4       62.97       72.71     17.03 o 
   8   2   4        7.06        3.48     11.22 o 
  -8   3   4       14.86       24.66     11.32 o 
  -7   3   4       24.73       23.51      9.03 o 
  -6   3   4       36.58       45.58     11.85 o 
  -5   3   4       80.09       68.61      9.99 o 
  -4   3   4       60.09       80.15      6.85 o 
  -3   3   4       63.43       68.17      6.13 o 
  -2   3   4      249.55      273.64      7.38 o 
  -1   3   4      475.61      490.72     10.56 o 
   0   3   4      556.41      555.21     11.42 o 
   1   3   4      494.54      500.09     10.76 o 
   2   3   4      246.98      260.71      8.27 o 
   3   3   4       58.32       57.81      5.25 o 
   4   3   4       63.92       76.07     11.91 o 
   5   3   4       80.82       78.91      9.71 o 
   6   3   4       36.53       33.06     12.86 o 
   7   3   4       24.36       19.55     12.35 o 
   8   3   4       15.14       18.71     14.14 o 
  -8   4   4       73.83       89.92     28.68 o 
  -7   4   4       53.32       65.68     13.32 o 
  -6   4   4      208.03      204.70     24.15 o 
  -5   4   4       91.27       84.14     11.64 o 
  -4   4   4      342.92      322.29     18.05 o 
  -3   4   4      481.76      502.51     12.11 o 
  -2   4   4      813.25      823.77     16.39 o 
  -1   4   4     1756.20     1896.38     31.13 o 
   0   4   4     2261.28     2272.02     36.03 o 
   1   4   4     1768.77     1935.10     31.35 o 
   2   4   4      802.45      775.04     23.72 o 
   3   4   4      477.44      501.18     20.60 o 
   4   4   4      356.72      340.70     14.44 o 
   5   4   4       92.06      106.94     10.96 o 
   6   4   4      202.12      204.22     20.31 o 
   7   4   4       52.95       57.93     16.74 o 
   8   4   4       74.84       94.98     21.33 o 
  -8   5   4       19.28       20.60     25.37 o 
  -7   5   4        9.32        3.29      8.37 o 
  -6   5   4       90.25      116.63     28.61 o 
  -5   5   4      165.67      185.01     16.83 o 
  -4   5   4       61.16       71.38      6.52 o 
  -3   5   4      896.43      922.65     24.27 o 
  -2   5   4      478.95      552.45     16.41 o 
  -1   5   4      947.18      982.36     31.03 o 
   0   5   4      175.50      194.07     10.14 o 
   1   5   4      917.85      894.44     17.67 o 
   2   5   4      477.66      544.88     21.15 o 
   3   5   4      894.33      919.01     65.55 o 
   4   5   4       64.62       76.49      9.30 o 
   5   5   4      161.73      194.65     23.06 o 
   6   5   4       87.56      125.53     20.75 o 
   7   5   4       10.21        8.83     11.91 o 
   8   5   4       19.67       39.17     15.70 o 
  -8   6   4       37.85       45.49     17.57 o 
  -7   6   4       39.80       39.75     20.88 o 
  -6   6   4       19.47        5.91      7.50 o 
  -5   6   4      303.65      299.02     16.45 o 
  -4   6   4       61.94       65.86      7.89 o 
  -3   6   4       46.79       42.40      5.34 o 
  -2   6   4        2.25        0.26      2.84 o 
  -1   6   4      154.24      147.08      7.10 o 
   0   6   4        0.56       -1.54      2.42 o 
   1   6   4      157.00      153.42      6.16 o 
   2   6   4        2.60        2.91      2.49 o 
   3   6   4       46.63       48.60      6.00 o 
   4   6   4       62.54       70.24     14.80 o 
   5   6   4      296.72      319.22     24.28 o 
   6   6   4       19.05       20.68     12.30 o 
   7   6   4       41.48       39.65     16.93 o 
   8   6   4       37.66       35.76     17.04 o 
  -7   7   4       27.80       30.69     11.28 o 
  -6   7   4       19.75       30.17     16.75 o 
  -5   7   4       62.44       50.52      8.11 o 
  -4   7   4       53.77       66.38      8.68 o 
  -3   7   4       43.89       50.50      7.58 o 
  -2   7   4       43.60       48.09      5.78 o 
  -1   7   4      122.33      134.12      8.61 o 
   0   7   4       42.53       41.23      5.09 o 
   1   7   4      119.37      111.15     10.13 o 
   2   7   4       43.34       43.68      6.19 o 
   3   7   4       41.45       43.81      8.79 o 
   4   7   4       52.39       56.23     13.84 o 
   5   7   4       62.68       68.51     15.50 o 
   6   7   4       20.86       12.52     12.33 o 
   7   7   4       27.88       15.06     14.01 o 
  -7   8   4       10.16        4.38     13.81 o 
  -6   8   4       23.30       17.00      9.36 o 
  -5   8   4       12.14       -4.09      5.11 o 
  -4   8   4        2.29       -0.12      3.96 o 
  -3   8   4       40.43       27.45      7.23 o 
  -2   8   4      292.00      297.61     21.02 o 
  -1   8   4       11.79       15.33      4.41 o 
   0   8   4      176.57      172.06      7.55 o 
   1   8   4       12.05       11.16      5.09 o 
   2   8   4      289.95      340.33     61.88 o 
   3   8   4       39.56       21.65      7.80 o 
   4   8   4        2.42       -4.60      8.64 o 
   5   8   4       12.44       18.94     11.82 o 
   6   8   4       23.83       18.26     13.15 o 
   7   8   4       10.06       -9.97     11.83 o 
  -6   9   4       11.80       10.71      9.19 o 
  -5   9   4       41.30       37.44     13.36 o 
  -4   9   4        9.23        0.21      4.76 o 
  -3   9   4      100.62      119.47     17.85 o 
  -2   9   4       42.53       48.93     10.76 o 
  -1   9   4      267.46      253.86     10.12 o 
   0   9   4        2.33       -5.05      3.37 o 
   1   9   4      267.77      254.15     11.77 o 
   2   9   4       41.45       40.83      9.75 o 
   3   9   4       96.39      110.58     14.04 o 
   4   9   4        9.76        3.12      6.78 o 
   5   9   4       41.70       32.93     14.61 o 
   6   9   4       12.00       15.70     14.24 o 
  -6  10   4       18.95       15.62      9.36 o 
  -5  10   4       40.22       38.32     10.37 o 
  -4  10   4        8.24       10.19      5.52 o 
  -3  10   4        3.07        2.44      4.49 o 
  -2  10   4       26.81       29.75      6.07 o 
  -1  10   4       27.23       24.40      5.61 o 
   0  10   4       67.84       72.42     14.16 o 
   1  10   4       27.43       25.04      9.19 o 
   2  10   4       26.61       21.30      9.02 o 
   3  10   4        2.61        3.08      7.54 o 
   4  10   4        7.42        4.11      7.78 o 
   5  10   4       40.01       10.82     13.13 o 
   6  10   4       19.38       33.21     15.75 o 
  -5  11   4        2.10       -4.43      6.46 o 
  -4  11   4       22.84       10.31      5.73 o 
  -3  11   4       39.17       49.47      7.71 o 
  -2  11   4       12.76       11.68      5.41 o 
  -1  11   4       11.85       20.38      7.12 o 
   0  11   4       23.73       26.53      9.81 o 
   1  11   4       11.35       13.59      8.20 o 
   2  11   4       13.11       10.08      8.78 o 
   3  11   4       39.56       49.81     12.56 o 
   4  11   4       22.63       12.17     13.48 o 
   5  11   4        2.12       -1.25     13.16 o 
  -4  12   4        2.39        1.28      9.01 o 
  -3  12   4       24.87       16.55      6.61 o 
  -2  12   4       78.08       87.45     11.38 o 
  -1  12   4       18.57       29.29     13.87 o 
   0  12   4        1.77       -0.75      8.49 o 
   1  12   4       18.48        5.94      8.78 o 
   2  12   4       80.45      124.77     16.99 o 
   3  12   4       25.22       14.98     10.56 o 
   4  12   4        2.54       -9.09      9.68 o 
  -3  13   4       62.62       81.03     11.79 o 
  -2  13   4       39.06       36.08     13.56 o 
  -1  13   4        4.28        2.36      9.14 o 
   0  13   4      209.60      229.65     22.38 o 
   1  13   4        5.03        5.40     10.41 o 
   2  13   4       39.71       12.93     10.66 o 
   3  13   4       61.55       75.39     28.16 o 
  -1  14   4        0.85      -11.12      9.56 o 
   0  14   4        4.64        7.18     10.85 o 
   1  14   4        0.90      -10.10      8.63 o 
   1   0   5       14.23       11.45      2.16 o 
   2   0   5        1.48        2.64      2.98 o 
   3   0   5       51.65       36.52     12.37 o 
   4   0   5      374.27      387.32     16.04 o 
   5   0   5       24.10       20.60      8.91 o 
   6   0   5      202.49      216.50     13.14 o 
   7   0   5       71.13       51.53     15.14 o 
   8   0   5        0.27       -3.96      9.48 o 
  -8   1   5       16.31        4.27     12.28 o 
  -7   1   5        3.76       -1.46      6.49 o 
  -6   1   5       15.03        6.44      6.47 o 
  -5   1   5      180.05      164.16     11.32 o 
  -4   1   5      310.06      307.85     14.50 o 
  -3   1   5      225.21      228.62     11.67 o 
  -2   1   5      432.68      409.36     14.47 o 
  -1   1   5      174.27      172.67      5.99 o 
   0   1   5     1012.59      975.28     20.14 o 
   1   1   5      173.83      154.02      6.24 o 
   2   1   5      429.23      416.70     11.99 o 
   3   1   5      232.60      248.09     11.21 o 
   4   1   5      307.91      304.69     13.33 o 
   5   1   5      178.76      173.73      8.99 o 
   6   1   5       15.90       11.78      5.21 o 
   7   1   5        4.14        7.31      7.31 o 
   8   1   5       16.83       29.41     14.90 o 
  -8   2   5        3.83       -6.70      8.40 o 
  -7   2   5        7.44        5.97      7.31 o 
  -6   2   5      114.96      135.39     17.99 o 
  -5   2   5      162.10      183.02     12.31 o 
  -4   2   5      395.57      398.79     17.37 o 
  -3   2   5        4.31        3.38      2.01 o 
  -2   2   5     2009.62     2061.44     32.19 o 
  -1   2   5      236.16      215.52      7.37 o 
   0   2   5      962.03      914.29     19.60 o 
   1   2   5      242.37      213.59      9.49 o 
   2   2   5     2040.81     2066.78     38.99 o 
   3   2   5        5.78        3.44      2.92 o 
   4   2   5      380.14      372.40     12.50 o 
   5   2   5      163.79      165.38      8.93 o 
   6   2   5      118.38      111.00     12.87 o 
   7   2   5        7.03       15.39     12.03 o 
   8   2   5        3.60       -8.16     10.87 o 
  -8   3   5       33.53       57.39     29.13 o 
  -7   3   5       15.49       10.13      8.58 o 
  -6   3   5        5.66        4.35      6.68 o 
  -5   3   5       17.54       21.78      7.62 o 
  -4   3   5      400.14      403.10     18.05 o 
  -3   3   5      521.89      494.11     11.23 o 
  -2   3   5      429.18      447.73     10.21 o 
  -1   3   5     1009.67     1018.51     18.34 o 
   0   3   5      349.39      356.73      8.89 o 
   1   3   5     1032.63     1035.09     22.11 o 
   2   3   5      435.59      436.48     12.23 o 
   3   3   5      508.45      510.30     14.04 o 
   4   3   5      393.17      425.87     13.18 o 
   5   3   5       15.25       23.93      6.75 o 
   6   3   5        6.14        2.07      8.87 o 
   7   3   5       15.31       12.30     12.71 o 
   8   3   5       32.73       43.93     16.77 o 
  -8   4   5        2.04        1.09     10.41 o 
  -7   4   5        9.91        1.74      7.81 o 
  -6   4   5        5.25       -1.32      6.84 o 
  -5   4   5       26.95       21.03      8.13 o 
  -4   4   5      114.95      119.38      7.96 o 
  -3   4   5      378.86      389.78     10.28 o 
  -2   4   5      290.87      295.05      8.49 o 
  -1   4   5      596.34      643.53     13.86 o 
   0   4   5        0.08       -1.82      2.11 o 
   1   4   5      603.46      660.43     14.07 o 
   2   4   5      294.97      297.69     11.24 o 
   3   4   5      376.12      369.20     11.36 o 
   4   4   5      115.64      119.78     12.78 o 
   5   4   5       27.98       19.31      8.42 o 
   6   4   5        5.31        6.94     10.33 o 
   7   4   5        8.88      -10.92      9.73 o 
   8   4   5        1.80       -2.52     12.99 o 
  -8   5   5       12.81       10.39     10.53 o 
  -7   5   5        8.98       14.00      9.35 o 
  -6   5   5       54.16       53.27     13.62 o 
  -5   5   5        8.05       -0.84      6.72 o 
  -4   5   5        5.23        0.86      3.82 o 
  -3   5   5       59.97       62.70     10.00 o 
  -2   5   5      155.72      156.23      6.47 o 
  -1   5   5      649.05      693.84     15.18 o 
   0   5   5      823.51      825.07     17.04 o 
   1   5   5      632.87      670.45     14.66 o 
   2   5   5      158.76      153.67     11.48 o 
   3   5   5       57.84       53.43      8.30 o 
   4   5   5        4.44       -3.32      4.10 o 
   5   5   5        8.80       11.56      9.91 o 
   6   5   5       55.39       60.51     16.31 o 
   7   5   5        8.84        3.32     11.70 o 
   8   5   5       12.32       14.21     15.31 o 
  -7   6   5       84.60       92.49     16.23 o 
  -6   6   5       10.00       10.33      9.02 o 
  -5   6   5       31.35       30.02      8.96 o 
  -4   6   5       84.38       87.75      9.08 o 
  -3   6   5      100.53      105.18      7.00 o 
  -2   6   5       70.69       77.49      6.36 o 
  -1   6   5      349.32      343.29     10.28 o 
   0   6   5     1321.07     1348.70     25.29 o 
   1   6   5      358.18      355.54     10.18 o 
   2   6   5       74.64       77.27      5.64 o 
   3   6   5       96.48      107.98      9.20 o 
   4   6   5       84.33       86.10     16.19 o 
   5   6   5       32.90       30.40     13.05 o 
   6   6   5       10.86        9.84     11.32 o 
   7   6   5       84.48      112.22     23.33 o 
  -7   7   5       49.78       50.14     13.15 o 
  -6   7   5       17.07       18.23      9.63 o 
  -5   7   5       13.49       11.04      7.94 o 
  -4   7   5        7.20       10.71      5.36 o 
  -3   7   5      187.62      183.38      8.33 o 
  -2   7   5      312.79      323.76     12.42 o 
  -1   7   5      209.80      214.29      8.41 o 
   0   7   5       54.00       57.35      5.88 o 
   1   7   5      210.01      212.05      7.99 o 
   2   7   5      311.18      331.09     26.67 o 
   3   7   5      181.89      193.43     13.81 o 
   4   7   5        6.19       -1.39      8.71 o 
   5   7   5       13.12       17.69     11.78 o 
   6   7   5       17.60       31.17     14.22 o 
   7   7   5       49.73       47.70     18.76 o 
  -7   8   5       29.43       22.53     15.52 o 
  -6   8   5       20.87       26.41     20.97 o 
  -5   8   5        6.22       -1.41     10.11 o 
  -4   8   5       13.31        7.58      5.44 o 
  -3   8   5       28.34       28.72      5.79 o 
  -2   8   5       40.30       44.88      6.10 o 
  -1   8   5       99.69      101.32      8.30 o 
   0   8   5        1.06       -3.70      3.16 o 
   1   8   5      101.60      105.38     11.14 o 
   2   8   5       38.38       46.59      7.41 o 
   3   8   5       27.71       25.06     11.49 o 
   4   8   5       13.55       19.42     11.02 o 
   5   8   5        5.33       -4.31      9.46 o 
   6   8   5       20.92       19.61     14.62 o 
   7   8   5       29.12       40.18     18.89 o 
  -6   9   5       21.94       19.46      9.65 o 
  -5   9   5        3.60        2.97      7.73 o 
  -4   9   5        5.97        4.38      5.47 o 
  -3   9   5       63.30       65.84     10.41 o 
  -2   9   5        3.28       -5.47      3.64 o 
  -1   9   5       11.33        8.82      4.76 o 
   0   9   5        2.21       -5.05      3.37 o 
   1   9   5       12.42       12.21      5.68 o 
   2   9   5        3.53       -8.40      6.05 o 
   3   9   5       63.04       68.98     12.47 o 
   4   9   5        5.50       -1.56      9.59 o 
   5   9   5        3.83       -8.35     10.60 o 
   6   9   5       21.78       24.52     15.91 o 
  -6  10   5        3.78        9.46      9.46 o 
  -5  10   5       32.23       30.35     10.36 o 
  -4  10   5       93.39      118.63     12.15 o 
  -3  10   5       23.49       23.83      6.12 o 
  -2  10   5        4.70       -2.65      4.20 o 
  -1  10   5       42.33       37.54      6.54 o 
   0  10   5       86.53      103.08     13.77 o 
   1  10   5       44.48       52.45     10.79 o 
   2  10   5        5.66        1.54      7.38 o 
   3  10   5       23.20       31.14      9.86 o 
   4  10   5       93.77      144.35     22.90 o 
   5  10   5       32.47       26.79     16.69 o 
   6  10   5        3.56        4.78     13.29 o 
  -5  11   5        2.14        6.27      8.51 o 
  -4  11   5       55.43       66.15     12.11 o 
  -3  11   5       40.33       38.99     13.44 o 
  -2  11   5        5.30        8.53      5.10 o 
  -1  11   5       66.87       62.43      9.57 o 
   0  11   5        0.70       -9.88      6.59 o 
   1  11   5       63.87       64.52     12.26 o 
   2  11   5        5.89        3.43      8.49 o 
   3  11   5       40.03       21.26     15.34 o 
   4  11   5       56.05       39.53     12.13 o 
   5  11   5        2.31      -15.17     11.96 o 
  -4  12   5        6.23        2.18      6.78 o 
  -3  12   5        0.80        1.60      5.57 o 
  -2  12   5       30.26       23.79      8.30 o 
  -1  12   5       10.08        5.16      8.55 o 
   0  12   5        0.99       -5.36      8.02 o 
   1  12   5       10.15        6.87     15.08 o 
   2  12   5       29.50       13.65     10.28 o 
   3  12   5        0.70       -3.99      8.50 o 
   4  12   5        6.75      -12.43      8.29 o 
  -3  13   5        8.33        3.41      7.74 o 
  -2  13   5        6.52       17.11      8.16 o 
  -1  13   5        2.09        3.37     11.20 o 
   0  13   5        0.51       -6.92      9.35 o 
   1  13   5        2.02       -5.28      8.95 o 
   2  13   5        6.40       -4.15      9.53 o 
   3  13   5        8.38       12.88     13.07 o 
   0   0   6      199.47      228.26     14.64 o 
   1   0   6       26.33       23.10      3.10 o 
   2   0   6      697.82      728.59     22.73 o 
   3   0   6     1721.34     1782.72     65.71 o 
   4   0   6        1.40       -4.00      3.68 o 
   5   0   6       20.12        8.55      5.79 o 
   6   0   6       43.88       36.89     14.98 o 
   7   0   6       98.10      136.40     21.89 o 
   8   0   6        3.25        5.38      8.22 o 
  -8   1   6       25.07       11.54     12.78 o 
  -7   1   6        5.93        6.44      7.70 o 
  -6   1   6        6.30       -0.15      5.96 o 
  -5   1   6       30.33       30.32      8.38 o 
  -4   1   6      160.30      158.99     10.89 o 
  -3   1   6      100.83       98.38     10.02 o 
  -2   1   6     1934.33     2041.04     37.76 o 
  -1   1   6      661.69      727.97     29.14 o 
   0   1   6       56.72       52.60      6.67 o 
   1   1   6      652.65      648.41     16.01 o 
   2   1   6     1932.26     2022.41     40.32 o 
   3   1   6      103.70       95.25     22.34 o 
   4   1   6      158.91      147.94      9.77 o 
   5   1   6       28.69       21.07      5.40 o 
   6   1   6        5.97       10.30      5.06 o 
   7   1   6        6.44        5.15      8.91 o 
   8   1   6       25.59       22.24     14.13 o 
  -8   2   6       18.80        9.40      9.20 o 
  -7   2   6        3.89       -9.19      6.12 o 
  -6   2   6      197.52      201.23     14.33 o 
  -5   2   6       40.43       64.12     16.43 o 
  -4   2   6      127.16      129.51     12.70 o 
  -3   2   6      124.91      109.99     10.00 o 
  -2   2   6      417.20      430.23     11.85 o 
  -1   2   6      830.10      888.14     20.16 o 
   0   2   6       13.56        8.39      3.75 o 
   1   2   6      825.64      845.41     19.46 o 
   2   2   6      417.73      436.00     12.89 o 
   3   2   6      126.76      124.20      7.28 o 
   4   2   6      124.25      131.44      8.47 o 
   5   2   6       40.56       44.84     12.22 o 
   6   2   6      196.31      211.36     14.08 o 
   7   2   6        3.74        6.97     11.58 o 
   8   2   6       20.03       32.31     16.37 o 
  -8   3   6        7.48        1.65     11.63 o 
  -7   3   6       37.19       44.67     11.08 o 
  -6   3   6       20.67       15.06      8.02 o 
  -5   3   6       88.04      109.81     16.01 o 
  -4   3   6      100.88       82.28     10.84 o 
  -3   3   6       10.11        8.96      3.35 o 
  -2   3   6      658.82      677.43     13.73 o 
  -1   3   6      277.45      280.64      7.78 o 
   0   3   6     1458.50     1525.55     30.93 o 
   1   3   6      275.65      261.82      9.27 o 
   2   3   6      648.08      658.92     16.94 o 
   3   3   6        9.68        7.43      3.58 o 
   4   3   6      105.99      121.69      8.21 o 
   5   3   6       88.41       82.09     10.59 o 
   6   3   6       20.36       21.68      7.93 o 
   7   3   6       38.24       72.22     19.88 o 
   8   3   6        7.54       14.24     14.21 o 
  -8   4   6        6.08       11.39     10.95 o 
  -7   4   6       72.90      108.59     20.07 o 
  -6   4   6       11.19        1.91      6.89 o 
  -5   4   6       44.95       45.70      9.83 o 
  -4   4   6       24.15       35.74      8.19 o 
  -3   4   6       86.67       78.80      7.14 o 
  -2   4   6      130.49      120.64      5.60 o 
  -1   4   6      661.22      664.03     14.40 o 
   0   4   6        3.66        0.60      2.22 o 
   1   4   6      660.00      660.06     16.94 o 
   2   4   6      132.94      123.76      6.48 o 
   3   4   6       89.55       74.80      8.59 o 
   4   4   6       24.43       20.47      6.07 o 
   5   4   6       45.06       31.45      7.89 o 
   6   4   6       10.91       23.60     13.00 o 
   7   4   6       72.90      124.92     23.94 o 
   8   4   6        6.09      -14.82     12.55 o 
  -7   5   6       10.72        7.65      9.36 o 
  -6   5   6       45.29       38.83     10.32 o 
  -5   5   6       12.22       -1.31      6.78 o 
  -4   5   6       31.85       33.28      7.66 o 
  -3   5   6       57.55       62.83     11.75 o 
  -2   5   6      235.61      235.25      8.14 o 
  -1   5   6       90.29       92.79      6.94 o 
   0   5   6      484.50      486.01     12.27 o 
   1   5   6       87.69       92.18      7.09 o 
   2   5   6      239.26      226.52      9.01 o 
   3   5   6       59.79       40.24      9.81 o 
   4   5   6       33.40       23.66      6.54 o 
   5   5   6       11.29        0.71      9.25 o 
   6   5   6       44.14       48.21     16.29 o 
   7   5   6       10.53       15.04     13.40 o 
  -7   6   6       11.52       10.57      9.79 o 
  -6   6   6        1.05       -4.75      6.95 o 
  -5   6   6       25.17       12.57      8.58 o 
  -4   6   6      154.96      134.38      9.72 o 
  -3   6   6       16.15       15.21      4.07 o 
  -2   6   6       60.49       58.64      5.90 o 
  -1   6   6      316.20      304.09      9.89 o 
   0   6   6        0.08       -0.88      2.75 o 
   1   6   6      314.83      292.69      9.43 o 
   2   6   6       58.51       66.41      6.45 o 
   3   6   6       17.44       14.05      5.65 o 
   4   6   6      157.41      163.22     22.29 o 
   5   6   6       25.93       16.07     12.11 o 
   6   6   6        0.85        1.44     10.94 o 
   7   6   6       10.93       -1.06     12.70 o 
  -7   7   6        9.96        4.84      9.14 o 
  -6   7   6        4.34       -5.20      7.95 o 
  -5   7   6       18.55       26.00      9.62 o 
  -4   7   6       28.83       22.42      6.24 o 
  -3   7   6      131.33      137.44      8.30 o 
  -2   7   6      144.20      158.33      8.36 o 
  -1   7   6       77.21       78.22      6.86 o 
   0   7   6        8.59       19.25      4.58 o 
   1   7   6       75.33       80.09      6.68 o 
   2   7   6      144.16      160.33     10.15 o 
   3   7   6      132.44      140.19     14.24 o 
   4   7   6       29.61       19.82     12.07 o 
   5   7   6       18.36       19.67     12.14 o 
   6   7   6        4.38       -5.92     10.17 o 
   7   7   6       10.63        7.28     13.53 o 
  -6   8   6        8.69        1.56      8.26 o 
  -5   8   6       88.51       77.93     13.22 o 
  -4   8   6        2.78       -6.28      4.45 o 
  -3   8   6      119.21      127.86     19.60 o 
  -2   8   6       85.06       87.91      7.96 o 
  -1   8   6      167.82      156.83      9.15 o 
   0   8   6        1.39       -2.27      3.63 o 
   1   8   6      170.52      198.11     13.20 o 
   2   8   6       84.35       98.13      9.65 o 
   3   8   6      123.55      158.35     22.53 o 
   4   8   6        2.95       11.50     10.50 o 
   5   8   6       87.01       92.48     19.83 o 
   6   8   6        8.88        7.78     13.16 o 
  -6   9   6        6.69        4.89     11.46 o 
  -5   9   6       46.82       65.28     12.53 o 
  -4   9   6       64.83       80.75     10.29 o 
  -3   9   6       38.11       26.92      6.84 o 
  -2   9   6        9.08        1.48      4.52 o 
  -1   9   6       29.60       20.64      5.49 o 
   0   9   6      184.31      201.55     12.72 o 
   1   9   6       29.24       20.21      6.89 o 
   2   9   6        8.53       15.25      7.99 o 
   3   9   6       38.61       34.63     10.35 o 
   4   9   6       63.56       33.43     14.93 o 
   5   9   6       46.70       63.22     17.48 o 
   6   9   6        6.82        4.04     13.04 o 
  -5  10   6       23.29       18.23      9.76 o 
  -4  10   6       33.57       22.31     12.34 o 
  -3  10   6       10.43        9.41      6.18 o 
  -2  10   6        7.62       -1.38      4.44 o 
  -1  10   6       47.37       45.02      9.90 o 
   0  10   6       13.26        0.79      5.74 o 
   1  10   6       48.21       22.93      9.41 o 
   2  10   6        8.18        3.88      7.79 o 
   3  10   6        9.61        9.72      8.77 o 
   4  10   6       32.11       16.66     13.29 o 
   5  10   6       24.39       24.16     16.07 o 
  -5  11   6       13.36       18.66      9.62 o 
  -4  11   6        9.92        4.84      8.18 o 
  -3  11   6       21.33       24.35      7.85 o 
  -2  11   6       34.46       28.46      6.53 o 
  -1  11   6        8.23        5.70      6.24 o 
   0  11   6        0.00       -9.47      6.31 o 
   1  11   6        8.56        2.97      8.48 o 
   2  11   6       33.85       17.82     10.23 o 
   3  11   6       20.68       13.53      9.09 o 
   4  11   6        9.98       -2.00     11.99 o 
   5  11   6       13.99       21.93     15.84 o 
  -3  12   6       11.27        3.76      7.08 o 
  -2  12   6       15.16       13.42      7.76 o 
  -1  12   6       14.57       16.85      7.83 o 
   0  12   6        0.10        1.77      8.68 o 
   1  12   6       14.98       16.08     10.00 o 
   2  12   6       15.56       27.55     11.54 o 
   3  12   6       11.02       17.60     11.27 o 
  -2  13   6        2.57        1.65      8.13 o 
  -1  13   6        1.30        2.38      9.42 o 
   0  13   6        9.90       12.37      9.88 o 
   1  13   6        1.27       -5.49      8.91 o 
   2  13   6        2.13       -8.55      8.68 o 
   1   0   7      620.83      686.95     24.05 o 
   2   0   7       50.22       47.65      7.38 o 
   3   0   7       91.04       80.11     18.75 o 
   4   0   7      230.93      235.18     23.18 o 
   5   0   7       34.10       35.73     18.31 o 
   6   0   7        0.95       -3.09      6.16 o 
   7   0   7       26.35       22.31      9.19 o 
   8   0   7       51.37       53.91     13.49 o 
  -8   1   7       92.08       57.64     17.73 o 
  -7   1   7       88.36       95.81     15.35 o 
  -6   1   7       27.33       17.16      8.25 o 
  -5   1   7       25.37       20.84     11.49 o 
  -4   1   7      201.11      193.18     12.38 o 
  -3   1   7       59.21       59.42     19.43 o 
  -2   1   7       27.81       30.91      5.84 o 
  -1   1   7      514.77      556.55     17.83 o 
   0   1   7     3932.87     4066.15     71.23 o 
   1   1   7      502.51      550.42     15.07 o 
   2   1   7       27.90       25.14      4.56 o 
   3   1   7       63.04       65.81     11.49 o 
   4   1   7      201.35      176.99      9.31 o 
   5   1   7       24.90       26.50      6.24 o 
   6   1   7       28.76       18.19     14.18 o 
   7   1   7       90.07      106.94     14.71 o 
   8   1   7       91.64      119.26     24.31 o 
  -8   2   7       10.81        7.65     13.23 o 
  -7   2   7       57.77       60.23     12.20 o 
  -6   2   7      106.37      149.37     31.47 o 
  -5   2   7      234.70      228.94     14.96 o 
  -4   2   7        9.41        7.09      5.86 o 
  -3   2   7      251.23      253.71     13.95 o 
  -2   2   7      569.34      558.20     17.44 o 
  -1   2   7      194.50      174.41      7.42 o 
   0   2   7        4.46       -2.73      2.46 o 
   1   2   7      197.99      182.31      7.92 o 
   2   2   7      561.92      550.63     20.42 o 
   3   2   7      255.35      254.35     10.46 o 
   4   2   7       10.24        9.02      4.74 o 
   5   2   7      236.60      244.13     11.39 o 
   6   2   7      107.46       87.46     26.26 o 
   7   2   7       56.25       64.63     18.41 o 
   8   2   7       10.67       20.31     15.33 o 
  -8   3   7       23.57       19.41     12.34 o 
  -7   3   7        8.35        4.24      8.46 o 
  -6   3   7        6.89        3.13      7.31 o 
  -5   3   7      157.29      163.78     16.22 o 
  -4   3   7      442.02      474.03     21.29 o 
  -3   3   7       45.23       47.09     10.47 o 
  -2   3   7      121.38      135.30     16.07 o 
  -1   3   7      116.26      130.50      6.72 o 
   0   3   7      518.59      549.84     20.10 o 
   1   3   7      110.56      106.01      6.64 o 
   2   3   7      117.01      116.29      8.42 o 
   3   3   7       46.75       65.25      6.92 o 
   4   3   7      445.42      472.47     15.39 o 
   5   3   7      160.52      184.64     16.22 o 
   6   3   7        7.22        3.83      7.22 o 
   7   3   7        7.81       10.81     13.18 o 
   8   3   7       23.87       18.04     14.74 o 
  -7   4   7        7.51       -3.39      8.26 o 
  -6   4   7       31.01       21.37     10.77 o 
  -5   4   7       98.96      114.93     14.14 o 
  -4   4   7       65.74       65.29     15.33 o 
  -3   4   7       28.65       22.97      4.93 o 
  -2   4   7      110.92       94.30      5.23 o 
  -1   4   7       20.09       13.14      3.24 o 
   0   4   7       58.64       54.98      6.08 o 
   1   4   7       19.32       11.51      3.94 o 
   2   4   7      108.95      112.67      7.54 o 
   3   4   7       27.11       22.97      6.82 o 
   4   4   7       64.08       67.98     10.20 o 
   5   4   7       98.95       93.57     11.84 o 
   6   4   7       32.34       40.28     15.57 o 
   7   4   7        7.83        2.28     14.65 o 
  -7   5   7       21.39       15.22     10.67 o 
  -6   5   7        1.17      -10.98      7.32 o 
  -5   5   7        4.18        0.10      6.47 o 
  -4   5   7        5.12        2.21      6.66 o 
  -3   5   7       79.47       93.72      8.61 o 
  -2   5   7      252.16      253.08      8.64 o 
  -1   5   7        5.75        2.57      3.04 o 
   0   5   7       92.17       87.40      6.46 o 
   1   5   7        5.51        2.68      3.36 o 
   2   5   7      257.52      255.21     10.21 o 
   3   5   7       79.90       77.63      9.86 o 
   4   5   7        4.37        0.23      5.52 o 
   5   5   7        4.76       -4.07      9.83 o 
   6   5   7        1.11       -5.10     10.76 o 
   7   5   7       21.76       20.31     15.46 o 
  -7   6   7        1.45        1.13      8.45 o 
  -6   6   7        7.43        3.14      8.26 o 
  -5   6   7       73.52       78.55     13.52 o 
  -4   6   7       16.81       13.92      7.77 o 
  -3   6   7       34.46       24.87      6.80 o 
  -2   6   7       78.91       91.79     11.70 o 
  -1   6   7      316.27      318.90     14.24 o 
   0   6   7        6.38        2.03      3.34 o 
   1   6   7      318.54      316.04     10.25 o 
   2   6   7       81.81       85.74      8.26 o 
   3   6   7       37.13       52.41     15.92 o 
   4   6   7       16.15        7.49     10.09 o 
   5   6   7       71.98      100.23     20.78 o 
   6   6   7        7.21      -16.02     10.68 o 
   7   6   7        1.45        2.57     13.18 o 
  -7   7   7        3.92       -0.49      9.87 o 
  -6   7   7       25.56       29.10     10.01 o 
  -5   7   7       16.93       18.25      8.99 o 
  -4   7   7       10.46        4.16      6.83 o 
  -3   7   7      102.83       92.17     12.77 o 
  -2   7   7      150.92      155.72      9.40 o 
  -1   7   7       97.04      101.33      7.75 o 
   0   7   7      234.17      233.20      9.18 o 
   1   7   7       95.69      110.38      7.96 o 
   2   7   7      150.56      162.83     12.42 o 
   3   7   7      105.88      130.10     12.97 o 
   4   7   7       11.33        7.44     10.33 o 
   5   7   7       16.08       23.38     14.06 o 
   6   7   7       25.51       11.26     14.11 o 
   7   7   7        4.02        3.50     13.42 o 
  -6   8   7        5.25        0.34      7.76 o 
  -5   8   7       25.04        8.24      9.62 o 
  -4   8   7       18.53       15.52      8.75 o 
  -3   8   7      222.27      213.15     11.63 o 
  -2   8   7      102.12      104.72      8.78 o 
  -1   8   7       20.12       14.63      5.07 o 
   0   8   7        3.16       -2.66      3.98 o 
   1   8   7       19.72       16.06      6.18 o 
   2   8   7      101.91       98.06     11.23 o 
   3   8   7      223.90      200.92     20.31 o 
   4   8   7       17.07       12.35     11.18 o 
   5   8   7       25.68       10.89     12.41 o 
   6   8   7        5.78       -1.76     12.94 o 
  -6   9   7        4.35        3.17      9.59 o 
  -5   9   7       92.37       67.39     19.19 o 
  -4   9   7       15.02       12.85      8.14 o 
  -3   9   7       24.53       15.73      6.64 o 
  -2   9   7      134.34      144.52     10.02 o 
  -1   9   7      101.32      114.85      9.49 o 
   0   9   7        9.22       11.29      6.10 o 
   1   9   7      101.54      134.67     12.06 o 
   2   9   7      131.87      133.31     15.45 o 
   3   9   7       24.24       20.12     12.15 o 
   4   9   7       15.42       12.76     13.28 o 
   5   9   7       93.21      124.92     23.49 o 
   6   9   7        4.51      -17.56     11.93 o 
  -5  10   7       27.56       34.15     11.51 o 
  -4  10   7        2.98        0.91      7.83 o 
  -3  10   7      173.02      210.53     14.15 o 
  -2  10   7        0.21       -4.70      4.72 o 
  -1  10   7       60.77       57.35      8.23 o 
   0  10   7       67.05       81.37     10.17 o 
   1  10   7       57.00       53.97     11.83 o 
   2  10   7        0.12       -8.53     10.22 o 
   3  10   7      176.60      182.87     26.89 o 
   4  10   7        2.95        1.92     12.41 o 
   5  10   7       26.83       21.95     16.11 o 
  -4  11   7        3.62       10.88      8.58 o 
  -3  11   7       17.40       13.04      7.50 o 
  -2  11   7       66.74       81.02     13.06 o 
  -1  11   7        7.88        3.71      6.38 o 
   0  11   7        1.59       -1.39      6.31 o 
   1  11   7        7.98       12.41     12.56 o 
   2  11   7       66.32       67.29     23.89 o 
   3  11   7       18.45       -1.42      9.47 o 
   4  11   7        3.16       -6.09     11.91 o 
  -3  12   7        1.85        3.98      6.96 o 
  -2  12   7       10.82       -6.23      8.21 o 
  -1  12   7        4.73        0.90      7.78 o 
   0  12   7       24.92       16.35      9.43 o 
   1  12   7        4.57        4.72      9.27 o 
   2  12   7       11.29       -2.92      9.34 o 
   3  12   7        1.88       -7.07      9.77 o 
  -1  13   7        0.21       10.95     18.88 o 
   0  13   7       10.40       -0.28     10.06 o 
   1  13   7        0.20       -1.62      9.36 o 
   0   0   8       83.13       37.16     12.63 o 
   1   0   8       59.61       71.42      6.82 o 
   2   0   8      594.12      628.77     32.13 o 
   3   0   8      338.91      342.77     16.26 o 
   4   0   8      165.78      156.10     11.63 o 
   5   0   8      178.41      175.91     12.83 o 
   6   0   8      304.03      344.03     18.69 o 
   7   0   8       73.14       58.52     26.04 o 
   8   0   8        2.78       -0.61      9.27 o 
  -8   1   8        9.43       -6.30     11.77 o 
  -7   1   8       44.95       50.69     11.32 o 
  -6   1   8      274.84      273.03     30.53 o 
  -5   1   8      247.88      277.86     16.48 o 
  -4   1   8       74.97       75.18     10.97 o 
  -3   1   8      198.91      174.99     11.66 o 
  -2   1   8      212.79      233.55     13.02 o 
  -1   1   8      176.56      170.38      7.38 o 
   0   1   8       74.14       74.73      6.33 o 
   1   1   8      182.31      166.01      7.94 o 
   2   1   8      210.53      206.56      9.35 o 
   3   1   8      207.79      217.89     10.29 o 
   4   1   8       75.30       82.89      8.61 o 
   5   1   8      241.47      240.29     11.90 o 
   6   1   8      273.93      271.97     17.13 o 
   7   1   8       45.62       58.98     12.16 o 
   8   1   8        9.89       14.69     15.57 o 
  -7   2   8       28.13       24.22      9.97 o 
  -6   2   8        1.81       -4.18      6.56 o 
  -5   2   8       24.41       26.63      8.88 o 
  -4   2   8        8.12        6.03      6.56 o 
  -3   2   8       28.18       24.71      7.15 o 
  -2   2   8      134.23      137.80      8.23 o 
  -1   2   8       10.94        7.72      3.51 o 
   0   2   8      149.88      162.41      7.68 o 
   1   2   8       11.02        9.07      3.66 o 
   2   2   8      132.46      138.22      8.10 o 
   3   2   8       29.64       25.92      7.02 o 
   4   2   8        8.66        5.80      4.45 o 
   5   2   8       24.87       17.01      8.16 o 
   6   2   8        1.70       -7.74      5.90 o 
   7   2   8       26.69       -0.08     12.78 o 
  -7   3   8       11.79        0.33      8.77 o 
  -6   3   8       38.50       35.76      9.98 o 
  -5   3   8       19.95       30.70      9.25 o 
  -4   3   8       25.95       21.50      8.25 o 
  -3   3   8      115.18      123.90     28.98 o 
  -2   3   8        9.29        7.86      3.88 o 
  -1   3   8      147.23      144.82      7.90 o 
   0   3   8      113.83      120.79      7.75 o 
   1   3   8      153.49      144.02      8.48 o 
   2   3   8        9.29        6.27      4.58 o 
   3   3   8      110.23      127.82      9.81 o 
   4   3   8       25.13       21.98      5.68 o 
   5   3   8       21.10       19.64      9.91 o 
   6   3   8       38.17       43.60     10.60 o 
   7   3   8       12.05        5.11     13.60 o 
  -7   4   8       14.76       10.16      9.45 o 
  -6   4   8       14.07        5.70      7.65 o 
  -5   4   8        5.48       -2.40      6.73 o 
  -4   4   8      278.00      270.51     27.33 o 
  -3   4   8       20.35        8.03      7.33 o 
  -2   4   8      106.05      101.58      8.45 o 
  -1   4   8       73.10       79.67     10.94 o 
   0   4   8      516.78      503.04     15.36 o 
   1   4   8       74.38       86.78      8.48 o 
   2   4   8      101.56      121.60      9.27 o 
   3   4   8       20.51       15.93      4.88 o 
   4   4   8      279.48      288.93     16.14 o 
   5   4   8        5.80       -5.52      5.94 o 
   6   4   8       15.19       -0.48     11.08 o 
   7   4   8       14.59       12.43     14.09 o 
  -7   5   8       23.68       24.42     11.76 o 
  -6   5   8       15.17        7.37     10.16 o 
  -5   5   8       26.34       15.24      8.66 o 
  -4   5   8       36.60       41.92     13.40 o 
  -3   5   8      403.61      427.33     31.40 o 
  -2   5   8       74.96       79.77      8.38 o 
  -1   5   8      195.79      195.48      7.79 o 
   0   5   8       81.71       84.92      8.37 o 
   1   5   8      193.18      181.36      9.03 o 
   2   5   8       74.95       85.96      9.01 o 
   3   5   8      397.07      385.37     18.02 o 
   4   5   8       37.90       33.26     14.66 o 
   5   5   8       28.62       35.82     14.62 o 
   6   5   8       15.16       17.88     13.76 o 
   7   5   8       23.77       16.79     14.83 o 
  -7   6   8        1.41       -2.70      9.45 o 
  -6   6   8        6.17       -6.01      8.34 o 
  -5   6   8       31.51       29.59     17.25 o 
  -4   6   8      100.05       98.49     15.48 o 
  -3   6   8      154.60      160.88     16.17 o 
  -2   6   8      104.27      126.03     10.60 o 
  -1   6   8      102.41      118.09      8.21 o 
   0   6   8        2.57       -0.57      3.41 o 
   1   6   8      103.62      113.84      9.12 o 
   2   6   8      101.39       90.37     11.17 o 
   3   6   8      152.29      139.32     13.79 o 
   4   6   8      100.63      116.52     17.64 o 
   5   6   8       31.95       27.98     13.84 o 
   6   6   8        6.39       -4.99     11.43 o 
   7   6   8        1.71        2.16     14.88 o 
  -6   7   8       13.68       17.64     11.00 o 
  -5   7   8        8.01        7.18      8.56 o 
  -4   7   8       36.07       27.95     19.34 o 
  -3   7   8       29.78       23.39      8.77 o 
  -2   7   8       61.23       50.32      8.31 o 
  -1   7   8      359.49      364.04     12.00 o 
   0   7   8      277.70      262.56     10.08 o 
   1   7   8      354.34      321.36     12.96 o 
   2   7   8       60.27       69.18     10.57 o 
   3   7   8       31.11       15.99      7.44 o 
   4   7   8       37.08       43.37     15.75 o 
   5   7   8        8.18        4.60     11.74 o 
   6   7   8       12.99       11.90     14.33 o 
  -6   8   8        1.86       -9.43     10.36 o 
  -5   8   8       13.00       13.18      9.65 o 
  -4   8   8       90.87       89.00     33.60 o 
  -3   8   8      115.06       91.62     13.28 o 
  -2   8   8       57.04       58.33      8.53 o 
  -1   8   8      312.97      294.65     11.34 o 
   0   8   8      320.37      315.72     11.66 o 
   1   8   8      317.65      318.78     13.92 o 
   2   8   8       61.67       61.50     17.89 o 
   3   8   8      113.56       80.57     17.73 o 
   4   8   8       90.06      102.09     20.62 o 
   5   8   8       13.38       -2.58     11.32 o 
   6   8   8        1.68      -11.32     10.82 o 
  -5   9   8       27.78       31.86     13.90 o 
  -4   9   8        4.83        1.22      7.74 o 
  -3   9   8       39.93       50.17     11.18 o 
  -2   9   8        1.38        2.21      5.28 o 
  -1   9   8      271.85      265.77     11.15 o 
   0   9   8      170.80      186.29     12.79 o 
   1   9   8      279.86      290.89     17.27 o 
   2   9   8        1.63       -6.73      9.33 o 
   3   9   8       38.50       34.75     15.09 o 
   4   9   8        5.03        2.21     10.18 o 
   5   9   8       28.34       11.54     14.19 o 
  -5  10   8       11.59       12.52      9.66 o 
  -4  10   8        9.11      -10.70      7.13 o 
  -3  10   8       62.43       67.12     12.56 o 
  -2  10   8       35.52       33.66      8.07 o 
  -1  10   8       13.91       14.91      7.08 o 
   0  10   8      102.04       97.80     11.24 o 
   1  10   8       13.57        7.94      8.43 o 
   2  10   8       34.44       26.48     10.08 o 
   3  10   8       63.28       51.68     17.67 o 
   4  10   8        9.74       -0.24     13.08 o 
   5  10   8       11.60       -8.53     13.36 o 
  -4  11   8       17.98        4.44      9.49 o 
  -3  11   8       12.01        8.98      8.39 o 
  -2  11   8       11.08       12.49      7.47 o 
  -1  11   8       21.75       18.97      7.94 o 
   0  11   8        0.23       -2.54      6.77 o 
   1  11   8       21.30        7.98     13.57 o 
   2  11   8       10.96       16.55      9.96 o 
   3  11   8       12.02        5.02     12.91 o 
   4  11   8       17.94        4.71     11.90 o 
  -2  12   8       29.04       35.29     11.90 o 
  -1  12   8        7.04        2.92      7.40 o 
   0  12   8        0.39      -11.01      8.37 o 
   1  12   8        7.38        5.54      9.50 o 
   2  12   8       28.98       39.78     12.86 o 
   1   0   9        3.56        1.52      2.92 o 
   2   0   9       15.45        7.85      5.46 o 
   3   0   9      178.36      162.84     11.72 o 
   4   0   9      183.44      177.21     13.16 o 
   5   0   9        0.01        0.57      6.04 o 
   6   0   9       29.95       25.14      7.55 o 
   7   0   9        2.69        6.32      8.54 o 
  -7   1   9       28.64       48.45     16.96 o 
  -6   1   9       43.92       36.69     10.44 o 
  -5   1   9       10.45       -4.52      5.73 o 
  -4   1   9      407.37      443.05     20.79 o 
  -3   1   9       86.96       94.22     11.98 o 
  -2   1   9      125.61      126.98     27.67 o 
  -1   1   9      213.71      205.14      8.66 o 
   0   1   9      300.76      274.57     12.15 o 
   1   1   9      212.34      200.06      7.12 o 
   2   1   9      122.90      126.18      8.94 o 
   3   1   9       84.90       96.99      9.19 o 
   4   1   9      402.72      414.25     15.72 o 
   5   1   9        9.80        3.52      5.20 o 
   6   1   9       45.61       24.66      9.59 o 
   7   1   9       29.41       31.95     10.76 o 
  -7   2   9       12.39       14.94      9.82 o 
  -6   2   9       78.22       82.68     15.95 o 
  -5   2   9       28.42       28.42      9.44 o 
  -4   2   9      404.65      444.47     34.99 o 
  -3   2   9        2.37       -6.55      5.07 o 
  -2   2   9      187.30      200.88     13.03 o 
  -1   2   9      128.00      127.03      7.84 o 
   0   2   9      110.32      103.59     15.33 o 
   1   2   9      124.43      129.02      7.54 o 
   2   2   9      176.60      162.82      8.91 o 
   3   2   9        2.61       -2.19      3.90 o 
   4   2   9      404.59      402.95     15.41 o 
   5   2   9       27.43       13.44      7.84 o 
   6   2   9       80.45       59.58     12.08 o 
   7   2   9       12.62       -2.32     11.96 o 
  -7   3   9       10.12        4.82      9.02 o 
  -6   3   9       38.10       49.22     17.26 o 
  -5   3   9      162.96      224.94     19.90 o 
  -4   3   9      121.96      112.33     14.32 o 
  -3   3   9        2.56       -5.68      4.99 o 
  -2   3   9       82.61       99.87     15.11 o 
  -1   3   9      245.94      242.84     10.25 o 
   0   3   9      278.00      279.89     17.04 o 
   1   3   9      244.11      221.65     12.90 o 
   2   3   9       85.62       94.76     15.96 o 
   3   3   9        1.60       -5.32      3.90 o 
   4   3   9      117.90      124.21     10.66 o 
   5   3   9      159.86      203.14     18.42 o 
   6   3   9       38.67       49.54     11.45 o 
   7   3   9       10.62       21.36     14.11 o 
  -7   4   9        3.74       -0.28      9.13 o 
  -6   4   9       15.29       12.36     10.07 o 
  -5   4   9       11.92       -2.59      7.16 o 
  -4   4   9        7.58       -3.09      6.41 o 
  -3   4   9       86.28       92.77     12.61 o 
  -2   4   9      150.00      142.24     14.07 o 
  -1   4   9      159.26      161.00      9.20 o 
   0   4   9       72.90       62.44      7.34 o 
   1   4   9      159.90      155.53      9.96 o 
   2   4   9      151.17      142.79      8.44 o 
   3   4   9       86.20      106.87     11.45 o 
   4   4   9        7.06        3.31      6.50 o 
   5   4   9       10.84        8.27      8.01 o 
   6   4   9       15.09       14.83     13.48 o 
   7   4   9        3.85      -16.57     11.05 o 
  -7   5   9        4.20        0.95      9.48 o 
  -6   5   9       14.35        9.26     10.80 o 
  -5   5   9       18.36       13.53      8.84 o 
  -4   5   9       74.90       83.62     13.46 o 
  -3   5   9       30.21       26.01     13.50 o 
  -2   5   9      111.92      118.77     15.21 o 
  -1   5   9      173.00      170.71      9.96 o 
   0   5   9      429.69      439.34     15.12 o 
   1   5   9      172.69      171.04      9.35 o 
   2   5   9      112.21      121.77     13.08 o 
   3   5   9       28.97       18.78     13.44 o 
   4   5   9       73.46       72.11     11.39 o 
   5   5   9       17.61       31.55     14.01 o 
   6   5   9       14.47       -9.97     10.90 o 
   7   5   9        4.25       -0.98     13.15 o 
  -6   6   9       29.73       37.45     11.82 o 
  -5   6   9       12.25        7.40     12.65 o 
  -4   6   9        0.71       -4.62      6.28 o 
  -3   6   9      100.42      103.99     29.37 o 
  -2   6   9      691.43      715.80     32.90 o 
  -1   6   9       10.21       16.19      5.72 o 
   0   6   9      169.90      156.26     10.04 o 
   1   6   9       11.13        8.76      5.26 o 
   2   6   9      695.62      671.22     25.49 o 
   3   6   9       98.88      117.37     13.84 o 
   4   6   9        0.96       -0.29      6.99 o 
   5   6   9       12.48       -3.03     10.65 o 
   6   6   9       29.72       13.26     14.11 o 
  -6   7   9       23.44       15.10     10.47 o 
  -5   7   9        6.88        7.93      8.61 o 
  -4   7   9       24.66       28.25      9.49 o 
  -3   7   9       36.34       20.68      9.13 o 
  -2   7   9       80.29       83.47     15.00 o 
  -1   7   9      263.31      254.76     12.47 o 
   0   7   9      298.38      287.35     12.95 o 
   1   7   9      256.06      232.74     12.72 o 
   2   7   9       81.62       72.84     22.05 o 
   3   7   9       37.75       36.50      9.81 o 
   4   7   9       25.18       22.82     13.44 o 
   5   7   9        6.66        4.59     12.35 o 
   6   7   9       23.45       14.53     16.61 o 
  -5   8   9       20.40       26.09     10.95 o 
  -4   8   9        5.33       -0.25      6.92 o 
  -3   8   9       36.91       43.81     10.80 o 
  -2   8   9       78.70       79.58     10.13 o 
  -1   8   9      153.50      185.41     13.74 o 
   0   8   9       18.17       18.45      5.67 o 
   1   8   9      151.67      186.99     16.92 o 
   2   8   9       76.89       63.18     24.46 o 
   3   8   9       37.39       33.96     13.56 o 
   4   8   9        5.66        4.18     11.82 o 
   5   8   9       19.81       12.68     13.84 o 
  -5   9   9        2.96        3.48      8.17 o 
  -4   9   9       13.28       13.02      9.23 o 
  -3   9   9        0.97       -9.75      6.79 o 
  -2   9   9        5.27       -2.54      5.50 o 
  -1   9   9       53.78       59.71     11.47 o 
   0   9   9        9.99        4.42      6.09 o 
   1   9   9       54.29       53.05      9.09 o 
   2   9   9        5.13       -0.24     10.68 o 
   3   9   9        0.83        1.54     10.90 o 
   4   9   9       13.31        6.75     12.81 o 
   5   9   9        2.81      -15.71     10.47 o 
  -4  10   9        6.42        7.92      9.26 o 
  -3  10   9       45.17       58.90     12.75 o 
  -2  10   9       34.06       34.61      8.65 o 
  -1  10   9       89.07      101.42     16.45 o 
   0  10   9       12.71        6.79      8.37 o 
   1  10   9       90.47      129.80     16.64 o 
   2  10   9       34.50       28.28     15.36 o 
   3  10   9       44.48       44.29     18.36 o 
   4  10   9        6.93        6.46     12.81 o 
  -3  11   9        7.06        0.95      8.87 o 
  -2  11   9        4.92       -4.78      8.22 o 
  -1  11   9       48.66       61.20     13.59 o 
   0  11   9       18.11       14.43      7.84 o 
   1  11   9       49.66       70.96     13.92 o 
   2  11   9        5.24      -13.23     12.09 o 
   3  11   9        7.64       -1.76     12.01 o 
  -1  12   9        9.66       -0.67     16.14 o 
   0  12   9        0.50        0.98      9.34 o 
   1  12   9        9.32        6.95      9.99 o 
   0   0  10       38.88       36.49      6.71 o 
   1   0  10      389.44      376.54     13.64 o 
   2   0  10        0.08       -2.09      5.33 o 
   3   0  10        2.00       -2.24      5.28 o 
   4   0  10      106.02      104.58     13.50 o 
   5   0  10        2.14       -5.35      5.97 o 
   6   0  10       12.10        4.63      6.06 o 
   7   0  10       13.09        9.82      9.43 o 
  -7   1  10       11.46       13.32     14.45 o 
  -6   1  10       20.92        7.15      8.95 o 
  -5   1  10       16.03        6.05      8.06 o 
  -4   1  10       84.75       97.91     13.26 o 
  -3   1  10       76.48       88.25     11.68 o 
  -2   1  10      884.34      903.89     31.15 o 
  -1   1  10       70.96       83.98     10.19 o 
   0   1  10       13.27        8.36      5.21 o 
   1   1  10       72.81       78.88      8.10 o 
   2   1  10      888.48      911.20     24.49 o 
   3   1  10       76.53       53.86      7.99 o 
   4   1  10       86.48       81.96      9.62 o 
   5   1  10       15.82        7.60      6.11 o 
   6   1  10       20.35        7.00     12.81 o 
   7   1  10       11.01       23.32     10.37 o 
  -7   2  10        1.76       -4.06      7.84 o 
  -6   2  10        3.11       -3.54      7.68 o 
  -5   2  10       12.60        5.15      8.37 o 
  -4   2  10      125.26      161.76     60.61 o 
  -3   2  10      260.25      248.30     16.02 o 
  -2   2  10      233.31      232.33     14.72 o 
  -1   2  10        2.31        3.03      5.20 o 
   0   2  10      249.88      243.29     10.85 o 
   1   2  10        2.14       -1.41      3.70 o 
   2   2  10      230.80      217.21     10.77 o 
   3   2  10      261.08      254.35     12.14 o 
   4   2  10      125.76      157.27     18.21 o 
   5   2  10       12.17       13.20      8.95 o 
   6   2  10        2.62       -4.52      7.02 o 
   7   2  10        1.64       -5.60     12.15 o 
  -7   3  10        0.77      -10.40      8.86 o 
  -6   3  10       73.43       85.14     14.43 o 
  -5   3  10      154.98      209.99     44.00 o 
  -4   3  10       12.80        9.73      8.30 o 
  -3   3  10       44.99       54.48     10.69 o 
  -2   3  10      608.76      632.09     25.50 o 
  -1   3  10      213.23      187.94      9.51 o 
   0   3  10        5.08        0.94      3.91 o 
   1   3  10      212.22      201.11     10.15 o 
   2   3  10      603.48      626.79     20.98 o 
   3   3  10       46.30       42.72      7.42 o 
   4   3  10       12.70        6.68      5.64 o 
   5   3  10      153.66      150.31     16.69 o 
   6   3  10       73.62      101.66     15.17 o 
   7   3  10        0.70      -14.74     11.67 o 
  -6   4  10        5.51        1.96      8.90 o 
  -5   4  10       62.03       97.82     15.19 o 
  -4   4  10      139.28      172.62     17.51 o 
  -3   4  10      486.40      511.35     36.44 o 
  -2   4  10       42.78       40.17      9.37 o 
  -1   4  10      140.77      138.38      9.70 o 
   0   4  10       43.03       40.03      6.98 o 
   1   4  10      151.09      142.08      9.38 o 
   2   4  10       40.90       34.79      6.96 o 
   3   4  10      476.88      486.57     17.79 o 
   4   4  10      139.68      180.58     30.13 o 
   5   4  10       63.15       62.96     16.86 o 
   6   4  10        5.77       -2.21     11.64 o 
  -6   5  10        3.33       -4.44      8.04 o 
  -5   5  10       34.64       48.66     17.19 o 
  -4   5  10       45.24       79.11     13.11 o 
  -3   5  10       41.56       36.84     10.39 o 
  -2   5  10       20.61       13.59      8.01 o 
  -1   5  10      185.98      178.21     10.10 o 
   0   5  10      421.86      431.17     15.56 o 
   1   5  10      182.26      185.09     10.96 o 
   2   5  10       23.65       24.25      6.54 o 
   3   5  10       40.90       27.00     11.99 o 
   4   5  10       44.02       63.48     11.70 o 
   5   5  10       35.32       19.59     14.75 o 
   6   5  10        3.43       -8.45     11.46 o 
  -6   6  10       18.59       15.37     10.33 o 
  -5   6  10       14.22        6.81      8.32 o 
  -4   6  10       40.54       72.36     13.07 o 
  -3   6  10      118.78      161.73     38.72 o 
  -2   6  10       36.58       45.51     10.41 o 
  -1   6  10      196.73      201.04     22.29 o 
   0   6  10       15.11        7.24      5.65 o 
   1   6  10      196.81      185.14     11.01 o 
   2   6  10       35.35       25.96      8.27 o 
   3   6  10      116.33      123.22     14.77 o 
   4   6  10       41.81       62.69     11.99 o 
   5   6  10       14.92       19.00     13.50 o 
   6   6  10       17.60       23.10     16.45 o 
  -5   7  10        6.37        5.40      9.60 o 
  -4   7  10       24.73       21.82      9.66 o 
  -3   7  10        1.32       -1.83      6.72 o 
  -2   7  10        0.69       -0.37      6.41 o 
  -1   7  10       73.83       79.13      9.62 o 
   0   7  10       57.07       72.15      9.35 o 
   1   7  10       73.57       63.35     11.45 o 
   2   7  10        0.83       -1.17      6.43 o 
   3   7  10        1.09       -4.17      6.69 o 
   4   7  10       24.62       28.73     14.43 o 
   5   7  10        6.00       -0.55     12.23 o 
  -5   8  10       28.78       42.98     13.08 o 
  -4   8  10       35.74       35.46     11.82 o 
  -3   8  10       25.12       36.29     18.68 o 
  -2   8  10       10.49        7.11      9.86 o 
  -1   8  10       49.54       60.11      9.24 o 
   0   8  10       35.66       24.55      7.76 o 
   1   8  10       47.94       57.25     11.15 o 
   2   8  10       11.18        2.57      8.39 o 
   3   8  10       25.31       17.36     13.56 o 
   4   8  10       35.93       36.28     16.08 o 
   5   8  10       28.63       48.34     19.24 o 
  -4   9  10       41.83       39.40     11.79 o 
  -3   9  10        2.48       -5.38      7.40 o 
  -2   9  10        9.52        4.81      7.97 o 
  -1   9  10       24.02       19.57     11.60 o 
   0   9  10        3.61        7.36      8.59 o 
   1   9  10       24.43       12.79      8.40 o 
   2   9  10        9.78       -6.62     10.45 o 
   3   9  10        2.57       -4.92     10.87 o 
   4   9  10       42.22       29.97     16.40 o 
  -3  10  10       14.76       10.60      9.33 o 
  -2  10  10        8.42        3.72      7.93 o 
  -1  10  10        4.17       -3.30      8.30 o 
   0  10  10        8.58       -0.85      8.34 o 
   1  10  10        3.78       -7.80      7.46 o 
   2  10  10        8.66        9.38     13.48 o 
   3  10  10       14.56        5.13     13.87 o 
  -2  11  10        0.02       -4.52     12.78 o 
  -1  11  10       15.97        2.83      9.50 o 
   0  11  10       19.24        8.72      9.79 o 
   1  11  10       16.39       13.37     15.15 o 
   2  11  10        0.02       -7.90     11.91 o 
   1   0  11       28.44       23.16      5.88 o 
   2   0  11       60.42       50.97      7.59 o 
   3   0  11        3.95       -5.26      4.29 o 
   4   0  11       97.36      109.04     11.30 o 
   5   0  11       15.00       19.54      7.14 o 
   6   0  11        1.15        4.88      6.75 o 
  -6   1  11       12.42       13.11      8.77 o 
  -5   1  11        8.80       -2.46      7.29 o 
  -4   1  11      111.01      116.67     14.47 o 
  -3   1  11       82.70       66.19     11.50 o 
  -2   1  11      112.78      101.14     24.64 o 
  -1   1  11       30.64       16.88      7.70 o 
   0   1  11      361.54      385.30     11.62 o 
   1   1  11       29.51       24.69      6.10 o 
   2   1  11      107.27      126.32     16.79 o 
   3   1  11       83.99       88.73      9.94 o 
   4   1  11      111.73      137.75     12.29 o 
   5   1  11        9.47        1.49      6.35 o 
   6   1  11       12.08       16.75      8.67 o 
  -6   2  11       14.96        4.28      9.07 o 
  -5   2  11       31.82       45.73     20.57 o 
  -4   2  11       17.40       17.69      9.03 o 
  -3   2  11      110.97      143.23     17.55 o 
  -2   2  11      171.55      171.71     34.01 o 
  -1   2  11      135.06      162.27     15.64 o 
   0   2  11      302.36      298.47     12.48 o 
   1   2  11      129.76      133.66     10.61 o 
   2   2  11      175.13      166.29     12.31 o 
   3   2  11      111.22      140.00     11.99 o 
   4   2  11       17.02       10.75      7.42 o 
   5   2  11       30.90       22.13      9.30 o 
   6   2  11       14.68        3.98      8.44 o 
  -6   3  11        0.79       -6.19      8.67 o 
  -5   3  11       94.34      154.43     45.86 o 
  -4   3  11       56.41       75.13     13.20 o 
  -3   3  11      218.85      236.99     17.96 o 
  -2   3  11        7.86       -3.83      5.94 o 
  -1   3  11      136.71      141.62     15.26 o 
   0   3  11     1552.75     1541.02     35.37 o 
   1   3  11      134.00      150.36     11.62 o 
   2   3  11        7.04        1.05      4.88 o 
   3   3  11      222.90      206.41     11.48 o 
   4   3  11       59.45       78.75     12.38 o 
   5   3  11       93.57      106.94     14.78 o 
   6   3  11        0.79      -11.03      7.35 o 
  -6   4  11       16.92       23.42     11.18 o 
  -5   4  11       12.34       10.14      9.00 o 
  -4   4  11       67.27       78.58     13.54 o 
  -3   4  11        8.72        5.21      7.86 o 
  -2   4  11      385.73      368.13     24.38 o 
  -1   4  11      272.91      264.04     18.41 o 
   0   4  11       84.95       89.28     10.35 o 
   1   4  11      270.80      265.39     12.51 o 
   2   4  11      385.60      373.89     15.25 o 
   3   4  11        8.76        9.07      5.57 o 
   4   4  11       65.18       77.61     22.09 o 
   5   4  11       12.83        5.18     10.36 o 
   6   4  11       17.57       10.68     13.87 o 
  -6   5  11       33.01       29.84     17.00 o 
  -5   5  11       23.98       14.71     13.60 o 
  -4   5  11       27.86        4.97      8.83 o 
  -3   5  11      157.27      172.21     18.02 o 
  -2   5  11      105.98      113.98     14.50 o 
  -1   5  11      359.69      326.43     18.21 o 
   0   5  11       20.17       34.99      7.10 o 
   1   5  11      358.63      350.81     15.22 o 
   2   5  11      106.40      123.36     11.54 o 
   3   5  11      157.67      157.92     16.45 o 
   4   5  11       27.42        6.50      7.81 o 
   5   5  11       23.23        9.43     13.76 o 
   6   5  11       33.32       36.04     16.71 o 
  -5   6  11       52.12       48.80     13.48 o 
  -4   6  11        2.86      -10.69      8.50 o 
  -3   6  11      152.75      209.50     20.27 o 
  -2   6  11       13.75        4.10      7.46 o 
  -1   6  11       55.54       43.70     10.61 o 
   0   6  11       11.20       10.40      6.15 o 
   1   6  11       50.84       38.62      8.01 o 
   2   6  11       13.10       13.32      7.75 o 
   3   6  11      153.26      183.97     17.97 o 
   4   6  11        3.06       -5.19      7.82 o 
   5   6  11       51.21       52.19     19.22 o 
  -5   7  11       33.05       15.81     11.16 o 
  -4   7  11       48.27       56.83     13.82 o 
  -3   7  11       33.42       24.71     10.23 o 
  -2   7  11       20.92       26.03      9.63 o 
  -1   7  11       21.43       15.09      8.20 o 
   0   7  11       22.52       17.69      7.98 o 
   1   7  11       21.93        4.59     11.50 o 
   2   7  11       22.21       16.69      8.41 o 
   3   7  11       34.64       29.15      9.87 o 
   4   7  11       47.77       47.52     17.69 o 
   5   7  11       33.10       26.18     17.40 o 
  -4   8  11        7.88        4.85      8.78 o 
  -3   8  11       28.06       28.47     10.71 o 
  -2   8  11        2.44        3.39      8.12 o 
  -1   8  11        1.07       -9.83      6.56 o 
   0   8  11        2.11        0.91      5.96 o 
   1   8  11        0.99       -9.02      6.35 o 
   2   8  11        2.17        1.21      7.36 o 
   3   8  11       28.08       21.12     14.27 o 
   4   8  11        8.39       -7.76     12.01 o 
  -3   9  11        8.14        2.92      7.89 o 
  -2   9  11       24.09       25.51     10.51 o 
  -1   9  11        4.33       -6.34      7.45 o 
   0   9  11        0.13       -7.03      7.52 o 
   1   9  11        4.28        2.64      8.26 o 
   2   9  11       24.15       21.08     14.45 o 
   3   9  11        8.31       -0.32     11.14 o 
  -2  10  11        0.50       -3.83      7.94 o 
  -1  10  11        2.35       -7.50     12.17 o 
   0  10  11        1.56       -8.21      8.13 o 
   1  10  11        2.38       -5.22      8.66 o 
   2  10  11        0.45      -13.89     10.41 o 
   0   0  12      135.63      183.94     23.62 o 
   1   0  12      174.43      147.62     11.82 o 
   2   0  12      115.29      151.57     15.24 o 
   3   0  12        3.08       -0.69      4.82 o 
   4   0  12       79.83      113.99     11.55 o 
   5   0  12       14.93       12.90      7.10 o 
   6   0  12        4.83        5.55      8.58 o 
  -6   1  12       64.82       64.66     13.48 o 
  -5   1  12       11.07        6.39     13.80 o 
  -4   1  12      107.28      130.50     16.08 o 
  -3   1  12       11.07       -0.42     12.81 o 
  -2   1  12      151.66      120.01     22.98 o 
  -1   1  12      144.66      138.51     13.64 o 
   0   1  12       13.64        2.85      6.24 o 
   1   1  12      142.34      149.63     11.59 o 
   2   1  12      150.00      170.98     17.56 o 
   3   1  12        9.79       -1.76      4.43 o 
   4   1  12      109.39      114.22     11.72 o 
   5   1  12       11.53       19.16      7.13 o 
   6   1  12       65.16       61.00     13.18 o 
  -6   2  12       24.76       22.42     10.71 o 
  -5   2  12        7.71        6.55      8.72 o 
  -4   2  12       61.23       76.58     13.67 o 
  -3   2  12       44.36       26.85      9.56 o 
  -2   2  12       45.42       43.51     12.90 o 
  -1   2  12        0.54       -7.49      4.99 o 
   0   2  12       87.92       99.06     12.40 o 
   1   2  12        0.55       -4.51      4.97 o 
   2   2  12       44.70       45.73      7.99 o 
   3   2  12       44.13       54.44      8.58 o 
   4   2  12       60.28       65.27     11.65 o 
   5   2  12        8.25        6.88      8.20 o 
   6   2  12       25.12       22.46     10.46 o 
  -6   3  12       11.82       -4.78     10.06 o 
  -5   3  12       87.74      123.83     61.66 o 
  -4   3  12       38.54       41.94     11.53 o 
  -3   3  12       67.49       47.47     11.64 o 
  -2   3  12        9.93       -3.44      6.57 o 
  -1   3  12       39.56       31.48      9.16 o 
   0   3  12       20.13       17.34     11.61 o 
   1   3  12       42.01       34.02     10.68 o 
   2   3  12        9.19        2.97      5.37 o 
   3   3  12       65.15       68.33     17.29 o 
   4   3  12       38.43       35.49     20.27 o 
   5   3  12       88.83       87.54     14.53 o 
   6   3  12       11.60        1.80      9.12 o 
  -5   4  12       72.67       69.04     19.14 o 
  -4   4  12       40.05       39.18     11.65 o 
  -3   4  12       90.52      108.61     33.83 o 
  -2   4  12       58.29       78.19     28.74 o 
  -1   4  12       89.65       74.73     25.93 o 
   0   4  12      121.79      176.90     28.85 o 
   1   4  12       86.60       80.72      9.81 o 
   2   4  12       61.40       87.07     10.14 o 
   3   4  12       91.32      112.89     14.84 o 
   4   4  12       40.30       18.62     10.41 o 
   5   4  12       72.08       95.18     15.04 o 
  -5   5  12        5.54        2.70      9.53 o 
  -4   5  12       15.54        5.73      8.87 o 
  -3   5  12       50.81       55.79     12.36 o 
  -2   5  12      123.09      134.66     20.86 o 
  -1   5  12      354.38      350.11     19.50 o 
   0   5  12        0.00       -2.96      6.40 o 
   1   5  12      363.50      352.40     16.09 o 
   2   5  12      122.49      123.19     16.49 o 
   3   5  12       50.77       47.01     10.91 o 
   4   5  12       16.26        6.07      8.20 o 
   5   5  12        5.66       -7.15     11.21 o 
  -5   6  12       32.66       47.71     13.82 o 
  -4   6  12       18.38       14.70     10.28 o 
  -3   6  12       19.56        7.33      9.17 o 
  -2   6  12       34.31       35.76     10.51 o 
  -1   6  12       92.95       93.79     13.89 o 
   0   6  12       96.72      129.53     14.85 o 
   1   6  12       92.91       98.21     15.82 o 
   2   6  12       34.52       16.16      8.73 o 
   3   6  12       19.83       22.80      9.62 o 
   4   6  12       18.18       15.41      9.79 o 
   5   6  12       33.21       30.30     17.54 o 
  -4   7  12       18.34       16.31     11.76 o 
  -3   7  12       27.45       39.13     11.60 o 
  -2   7  12       55.06       58.03     12.31 o 
  -1   7  12       18.27       11.76      7.60 o 
   0   7  12      147.19      146.87     16.37 o 
   1   7  12       18.80       19.81      9.04 o 
   2   7  12       55.40       63.53     19.38 o 
   3   7  12       26.85       21.59     11.21 o 
   4   7  12       18.54       38.18     16.87 o 
  -3   8  12        3.10       -6.00      7.96 o 
  -2   8  12       21.73       26.44     10.38 o 
  -1   8  12       10.12       10.64      8.80 o 
   0   8  12        0.08       -1.51     11.38 o 
   1   8  12       10.85       -1.12      7.90 o 
   2   8  12       20.80       14.26      9.04 o 
   3   8  12        2.81       -8.15     11.35 o 
  -2   9  12        4.89       -0.28      8.16 o 
  -1   9  12       31.65       54.68     12.43 o 
   0   9  12        0.93        4.22     11.95 o 
   1   9  12       32.06       23.20     10.44 o 
   2   9  12        4.64       -5.56     12.63 o 
   0  10  12        0.31       15.42     14.49 o 
   1   0  13      113.13      103.03     13.76 o 
   2   0  13       26.12       21.77      6.79 o 
   3   0  13       34.45       31.97      7.67 o 
   4   0  13        3.83        5.05      7.14 o 
   5   0  13        0.95        0.37      6.50 o 
  -5   1  13       34.48       43.98     13.68 o 
  -4   1  13        1.75       -3.74      5.24 o 
  -3   1  13       61.02       39.73     13.30 o 
  -2   1  13       13.65        2.63      5.19 o 
  -1   1  13      104.77      136.72     15.69 o 
   0   1  13        3.78       -6.39      5.82 o 
   1   1  13      103.32      106.45     25.88 o 
   2   1  13       13.30        4.76      5.23 o 
   3   1  13       63.64       65.57     13.62 o 
   4   1  13        1.80       -0.91      5.61 o 
   5   1  13       33.50       31.69     10.65 o 
  -5   2  13        6.90        3.17      9.76 o 
  -4   2  13       40.64       43.04     11.69 o 
  -3   2  13        7.93        6.28      8.09 o 
  -2   2  13      106.89      131.01     15.88 o 
  -1   2  13       45.56       34.45     12.91 o 
   0   2  13       20.43       25.21     10.49 o 
   1   2  13       44.43       39.71      9.68 o 
   2   2  13      110.71      127.29     22.44 o 
   3   2  13        8.22        1.17      5.86 o 
   4   2  13       41.02       49.61      9.29 o 
   5   2  13        6.79       18.71     11.56 o 
  -5   3  13        3.92        6.21      9.47 o 
  -4   3  13        7.15       -0.79     12.52 o 
  -3   3  13       29.16       23.39      8.91 o 
  -2   3  13       42.62       48.47     11.40 o 
  -1   3  13      103.61      100.32     14.18 o 
   0   3  13      164.92      136.12     15.57 o 
   1   3  13      107.70      110.60     14.09 o 
   2   3  13       43.65       46.63      8.59 o 
   3   3  13       28.56       22.32      7.37 o 
   4   3  13        7.42        6.96      7.65 o 
   5   3  13        3.86       -2.06      8.01 o 
  -5   4  13       17.41       21.88     11.88 o 
  -4   4  13        1.88      -10.87      9.56 o 
  -3   4  13       17.82       20.04      9.53 o 
  -2   4  13        2.73        1.07      6.91 o 
  -1   4  13        0.38       -5.63      7.71 o 
   0   4  13        9.37       10.42      7.58 o 
   1   4  13        0.35       -3.54      6.15 o 
   2   4  13        2.61       -7.48      5.14 o 
   3   4  13       18.48        5.91      8.30 o 
   4   4  13        1.86       -1.63      7.91 o 
   5   4  13       17.70       11.87      9.44 o 
  -4   5  13        6.51        6.12      9.31 o 
  -3   5  13       42.70       55.23     13.01 o 
  -2   5  13        5.95        7.47      8.21 o 
  -1   5  13        3.99       -2.64      6.73 o 
   0   5  13        1.88       -1.19     10.52 o 
   1   5  13        3.65        4.47      7.11 o 
   2   5  13        5.81        4.08      6.13 o 
   3   5  13       42.19       45.39     11.05 o 
   4   5  13        6.24       -1.99      8.40 o 
  -4   6  13       16.15       17.62     10.65 o 
  -3   6  13       25.03        9.84      9.18 o 
  -2   6  13       99.79      117.58     16.19 o 
  -1   6  13       55.39       62.15     12.29 o 
   0   6  13       19.51        9.89      7.84 o 
   1   6  13       55.29       66.75     12.63 o 
   2   6  13       98.85       92.51     29.44 o 
   3   6  13       25.29       28.42     10.48 o 
   4   6  13       16.92        6.94      9.81 o 
  -3   7  13       37.58       32.52     11.91 o 
  -2   7  13        2.74      -11.09      7.39 o 
  -1   7  13       51.51       62.13     12.37 o 
   0   7  13       19.32       11.23      8.17 o 
   1   7  13       50.58       44.59     15.97 o 
   2   7  13        2.59        4.83      8.25 o 
   3   7  13       39.34       21.95     10.35 o 
  -2   8  13        3.03       -3.48      7.76 o 
  -1   8  13        3.15       -7.21      7.53 o 
   0   8  13       12.28        8.96     11.75 o 
   1   8  13        3.02      -10.22      7.92 o 
   2   8  13        3.05       -1.29      8.87 o 
   0   9  13        0.10       -3.54     12.43 o 
   0   0  14       69.19       64.14     16.66 o 
   1   0  14        0.75       -4.16      6.13 o 
   2   0  14       20.49       18.46      9.03 o 
   3   0  14       46.79       52.57      9.06 o 
   4   0  14       11.39        9.59      7.05 o 
   5   0  14        6.77        5.42      7.52 o 
  -4   1  14       19.18       14.36      8.28 o 
  -3   1  14       30.30       30.17      7.93 o 
  -2   1  14       54.97       42.27     11.25 o 
  -1   1  14       89.30       77.69     13.25 o 
   0   1  14        5.29       16.25      8.17 o 
   1   1  14       87.23      111.27     14.14 o 
   2   1  14       57.30       65.74      9.53 o 
   3   1  14       30.93       36.88      8.34 o 
   4   1  14       19.23       23.18     10.84 o 
  -4   2  14        2.47       -3.67      8.77 o 
  -3   2  14       14.86       24.80     10.78 o 
  -2   2  14        1.30        2.53      7.99 o 
  -1   2  14       12.74        9.06      8.48 o 
   0   2  14       18.93       10.72      8.21 o 
   1   2  14       12.53        4.73      9.25 o 
   2   2  14        1.19        4.07      7.48 o 
   3   2  14       14.87       16.20      7.34 o 
   4   2  14        2.60        1.50      6.26 o 
  -4   3  14        1.31       -2.60      9.35 o 
  -3   3  14        0.93       -6.48      7.12 o 
  -2   3  14       22.10       27.05      9.83 o 
  -1   3  14       37.60       37.50     11.19 o 
   0   3  14       43.58       42.58     11.21 o 
   1   3  14       37.89       36.31     10.56 o 
   2   3  14       22.47       26.12      7.39 o 
   3   3  14        1.10       -3.18      6.14 o 
   4   3  14        1.16       -4.49      7.56 o 
  -4   4  14        8.65       -0.77      9.11 o 
  -3   4  14       13.88       17.24     10.44 o 
  -2   4  14        5.18        2.68      7.65 o 
  -1   4  14       28.60       27.46     11.01 o 
   0   4  14       21.04       14.90      8.57 o 
   1   4  14       28.75       20.49      9.35 o 
   2   4  14        5.75        1.02      6.02 o 
   3   4  14       13.50       17.42      9.14 o 
   4   4  14        8.70        0.07      8.59 o 
  -3   5  14       32.72       41.24     11.82 o 
  -2   5  14        0.38       -6.98      7.53 o 
  -1   5  14        6.90        4.14      8.36 o 
   0   5  14       47.07       52.77     13.41 o 
   1   5  14        6.69        9.52      8.21 o 
   2   5  14        0.60       -1.42      7.63 o 
   3   5  14       33.64       27.01     16.24 o 
  -3   6  14       20.19       20.99     15.39 o 
  -2   6  14        7.25       10.94      9.52 o 
  -1   6  14        1.99       -6.54      8.27 o 
   0   6  14        5.28        6.11      8.68 o 
   1   6  14        2.16       -9.52      6.35 o 
   2   6  14        7.43       10.31      9.11 o 
   3   6  14       19.98        1.72      9.76 o 
  -2   7  14        7.11       -2.36      9.37 o 
  -1   7  14       15.68       16.10     10.18 o 
   0   7  14        6.46       -3.19      7.89 o 
   1   7  14       15.56       13.00     13.48 o 
   2   7  14        6.91        5.29     15.44 o 
   1   0  15        0.19        2.09      7.49 o 
   2   0  15       10.30        5.15      8.77 o 
   3   0  15        5.80       -1.16      6.52 o 
   4   0  15       19.58       16.72      9.78 o 
  -4   1  15       16.08       10.54      7.44 o 
  -3   1  15        4.89        5.65      8.76 o 
  -2   1  15        8.43        9.73      8.93 o 
  -1   1  15       16.52        8.77      7.72 o 
   0   1  15       48.63       33.54     10.82 o 
   1   1  15       16.67       12.85      8.51 o 
   2   1  15        7.67       -0.41      7.91 o 
   3   1  15        4.66        4.40      7.48 o 
   4   1  15       16.15       25.96      9.01 o 
  -3   2  15       36.99       39.67     12.34 o 
  -2   2  15       16.03       20.59     10.03 o 
  -1   2  15       23.29       26.07     10.89 o 
   0   2  15        7.86        9.51      8.24 o 
   1   2  15       22.12       37.55     11.04 o 
   2   2  15       15.99       33.72     10.70 o 
   3   2  15       36.46       48.61      9.71 o 
  -3   3  15        0.18       -5.50      8.06 o 
  -2   3  15       13.01       10.18      9.12 o 
  -1   3  15       10.31        9.93      9.11 o 
   0   3  15       15.45       18.34      9.20 o 
   1   3  15       10.25        7.59      9.02 o 
   2   3  15       12.97       30.05     10.63 o 
   3   3  15        0.17       -7.63      7.49 o 
  -3   4  15        1.72        2.55      8.80 o 
  -2   4  15        6.34       -0.88      8.52 o 
  -1   4  15        3.62       -4.92      8.93 o 
   0   4  15        0.30       -6.57      8.59 o 
   1   4  15        3.51        1.06      8.17 o 
   2   4  15        6.07        4.56     12.88 o 
   3   4  15        1.78       -2.10     13.23 o 
  -2   5  15        7.85        4.97      8.84 o 
  -1   5  15        1.20       -1.35      8.10 o 
   0   5  15        7.75        9.99      9.00 o 
   1   5  15        1.23       -0.43      8.00 o 
   2   5  15        7.85        3.75     12.54 o 
  -1   6  15       25.64       39.57     11.37 o 
   0   6  15        2.08       -4.77      7.80 o 
   1   6  15       25.67       33.24     15.22 o 
   0   0  16       42.74       75.05     19.88 o 
   1   0  16       22.01       17.28     10.13 o 
   2   0  16       18.58       12.15     19.87 o 
  -2   1  16        0.69        5.81      9.19 o 
  -1   1  16       11.05        7.82      9.36 o 
   0   1  16        9.09        7.33      8.40 o 
   1   1  16       11.22        6.69      9.04 o 
   2   1  16        0.74       -7.97     12.75 o 
  -2   2  16        1.02       -1.91      8.96 o 
  -1   2  16        3.95        0.87      8.04 o 
   0   2  16        0.00       -7.69      8.06 o 
   1   2  16        3.95        9.33      9.58 o 
   2   2  16        0.96       -2.37      7.89 o 
  -1   3  16        1.07       11.65      9.43 o 
   0   3  16        0.04        6.18      9.12 o 
   1   3  16        1.08      -10.82      7.21 o 
   0   4  16       20.46       25.89     11.24 o 
                                                 
